# Supplementary material for: GWAS identifies candidate genes controlling adventitious rooting in Populus trichocarpa
Source: Hortic Res. 2023 Jun 14;10(8):uhad125. doi: 10.1093/hr/uhad125 (PMC10407606; doi:10.1093/hr/uhad125)
Supplement: Web_Material_uhad125 [file web_material_uhad125.zip]

Archive with 7 entries (7 files):
- Fig_S1-S5.docx
- Note_on_S6-S9.docx
- Table_S1-S5.docx
- Table_S6.xlsx
- Table_S7.xlsx
- Table_S8.xlsx
- Table_S9.xlsx
