# Supplementary material for: GWAS identifies candidate genes controlling adventitious rooting in Populus trichocarpa
Source: Hortic Res. 2023 Jun 14;10(8):uhad125. doi: 10.1093/hr/uhad125 (PMC10407606; doi:10.1093/hr/uhad125)
Supplement: Web_Material_uhad125 [file web_material_uhad125.zip › Table_S7.xlsx]

## Sheet: Table_S6
Supplemental Table 7. Adventitious rooting associations passing Bonf. and/or FDR (alpha = 0.10) thresholds
Raw trait name	Accession ID	Chr.	Position (SNP or 3kb SNP window center)	Beta (GEMMA only)	SE (GEMMA only)	Gene start	Gene end	Gene strand	Relative position	Distance from gene	QTL p-val	FDR (α = 0.10) threshold	Bonf. threshold	Method	Method details	Gene description	Arabidopsis homologs (Phytozome)	GO descriptions	Is lincRNA? (GreeNC database)	Overlap with prior studies cross-referenced?
longest_lateral_root_3w	Potri.001G052300	1	3981500			3989909	3995293	+	5'	8409	2e-07	0.000308002	1.32e-07	MTMCSKAT	MTMCSKAT with 6 PC covariates	(1 of 4) PTHR31683:SF20 - PECTATE LYASE 1-RELATED	AT1G04680	Pectate lyase; Pectate lyase; Pectate lyase; pectate lyase; pectate lyase; pectate lyase; Pectate lyase; Pectate lyase; Pectate lyase; Pollen allergen Amb family signature; Pollen allergen Amb family signature; Pollen allergen Amb family signature; FAMILY NOT NAMED; FAMILY NOT NAMED; FAMILY NOT NAMED; PECTATE LYASE 1-RELATED; PECTATE LYASE 1-RELATED; PECTATE LYASE 1-RELATED; Pectin lyase-like; Pe…	No
longest_lateral_root_3w	Potri.001G059000	1	4533500			4530401	4533790	+	Exonic	0	9e-07	0.000308002	1.32e-07	MTMCSKAT	MTMCSKAT with 6 PC covariates	(1 of 2) 4.1.2.27 - Sphinganine-1-phosphate aldolase / Sphingosine-1-phosphate lyase		Sphinganine-1-phosphate aldolase; Sphinganine-1-phosphate aldolase; Catalysis of a biochemical reaction at physiological temperatures. In biologically catalyzed reactions, the reactants are known as substrates, and the catalysts are naturally occurring macromolecular substances known as enzymes. Enzymes possess specific binding sites for substrates, and are usually composed wholly or largely of p…	No
root_PC1	Potri.001G059000	1	4533500			4530401	4533790	+	Exonic	0	5.2e-06	4.74e-05	1.32e-07	MTMCSKAT	MTMCSKAT with 6 PC covariates	(1 of 2) 4.1.2.27 - Sphinganine-1-phosphate aldolase / Sphingosine-1-phosphate lyase		Sphinganine-1-phosphate aldolase; Sphinganine-1-phosphate aldolase; Catalysis of a biochemical reaction at physiological temperatures. In biologically catalyzed reactions, the reactants are known as substrates, and the catalysts are naturally occurring macromolecular substances known as enzymes. Enzymes possess specific binding sites for substrates, and are usually composed wholly or largely of p…	No
area_basal_growth_2w_5w	Potri.001G064800	1	5129500			5135882	5136259	-	3'	6382	1e-06	2.06e-05	1.32e-07	MTMCSKAT	MTMCSKAT with 6 PC covariates			FAMILY NOT NAMED; FAMILY NOT NAMED; SUBFAMILY NOT NAMED; SUBFAMILY NOT NAMED	No
root_PC1	Potri.001G087900	1	6955000			6954572	6959839	-	Exonic	0	3.4e-05	4.74e-05	1.32e-07	MTMCSKAT	MTMCSKAT with 6 PC covariates	(1 of 1) PTHR32002:SF4 - PROTEIN NLP6-RELATED	AT4G24020	Any molecular function by which a gene product interacts selectively and non-covalently with DNA (deoxyribonucleic acid).; Any molecular function by which a gene product interacts selectively and non-covalently with DNA (deoxyribonucleic acid).; Interacting selectively and non-covalently with any protein or protein complex (a complex of two or more proteins that may include other nonprotein molec…	No
longest_lateral_root_3w	Potri.001G091400	1	7185000			7184996	7185843	+	Exonic	0	2.5e-06	0.000308002	1.32e-07	MTMCSKAT	MTMCSKAT with 6 PC covariates			FAMILY NOT NAMED; FAMILY NOT NAMED; SUBFAMILY NOT NAMED	No
root_PC1	Potri.001G144800	1	11779500			11781266	11784248	+	5'	1766	3.6e-05	4.74e-05	1.32e-07	MTMCSKAT	MTMCSKAT with 6 PC covariates	(1 of 4) K02437 - glycine cleavage system H protein (gcvH, GCSH)	AT1G32470; AT2G35370	A protein complex that catalyzes the reversible oxidation of glycine. In E. coli, it has four components: dihydrolipoamide dehydrogenase, glycine dehydrogenase (decarboxylating), lipoyl-GcvH-protein and aminomethyltransferase, also known as L, P, H, and T.; The chemical reactions and pathways resulting in the breakdown of glycine by oxidative cleavage to carbon dioxide, ammonia, and a methylene g…	No
area_basal_growth_2w_5w	Potri.001G149200	1	12307500			12300632	12314657	-	Intragenic, non-exonic	0	1e-07	2.06e-05	1.32e-07	MTMCSKAT	MTMCSKAT with 6 PC covariates	(1 of 3) K08494 - novel plant SNARE (NSPN)	AT2G35190	Interacting selectively and non-covalently with any protein or protein complex (a complex of two or more proteins that may include other nonprotein molecules).; A lipid bilayer along with all the proteins and protein complexes embedded in it an attached to it.; A cellular transport process in which transported substances are moved in membrane-bounded vesicles; transported substances are enclosed …	No
root_area_PC2	Potri.001G149200	1	12307500			12300632	12314657	-	Intragenic, non-exonic	0	1e-07	2.35e-05	1.32e-07	MTMCSKAT	MTMCSKAT with 6 PC covariates	(1 of 3) K08494 - novel plant SNARE (NSPN)	AT2G35190	Interacting selectively and non-covalently with any protein or protein complex (a complex of two or more proteins that may include other nonprotein molecules).; A lipid bilayer along with all the proteins and protein complexes embedded in it an attached to it.; A cellular transport process in which transported substances are moved in membrane-bounded vesicles; transported substances are enclosed …	No
total_basal_root_area_5w	Potri.001G149200	1	12307500			12300632	12314657	-	Intragenic, non-exonic	0	1e-07	2.83e-05	1.32e-07	MTMCSKAT	MTMCSKAT with 6 PC covariates	(1 of 3) K08494 - novel plant SNARE (NSPN)	AT2G35190	Interacting selectively and non-covalently with any protein or protein complex (a complex of two or more proteins that may include other nonprotein molecules).; A lipid bilayer along with all the proteins and protein complexes embedded in it an attached to it.; A cellular transport process in which transported substances are moved in membrane-bounded vesicles; transported substances are enclosed …	No
longest_lateral_root_3w	Potri.001G169900	1	14357500			14349398	14356957	-	5'	543	1e-06	0.000308002	1.32e-07	MTMCSKAT	MTMCSKAT with 6 PC covariates	(1 of 3) K03126 - transcription initiation factor TFIID subunit 12 (TAF12)	AT1G17440	A complex composed of TATA binding protein (TBP) and TBP associated factors (TAFs); the total mass is typically about 800 kDa. Most of the TAFs are conserved across species. In TATA-containing promoters for RNA polymerase II (Pol II), TFIID is believed to recognize at least two distinct elements, the TATA element and a downstream promoter element. TFIID is also involved in recognition of TATA-les…	No
root_area_PC1	Potri.001G194700	1	18077500			18123752	18124687	-	3'	46252	2.4e-05	0.00010855	1.32e-07	MTMCSKAT	MTMCSKAT with 6 PC covariates				No
longest_lateral_root_3w	Potri.001G212801	1	21497500			21490608	21494544	+	3'	2956	1.7e-05	0.000308002	1.32e-07	MTMCSKAT	MTMCSKAT with 6 PC covariates	(1 of 14) K01285 - lysosomal Pro-X carboxypeptidase (PRCP)		lysosomal Pro-X carboxypeptidase; PROTEASE S28 PRO-X CARBOXYPEPTIDASE-RELATED; SUBFAMILY NOT NAMED	No
root_area_PC1	Potri.001G214500	1	21717500			21716518	21721444	-	Intragenic, non-exonic	0	2.1e-05	0.00010855	1.32e-07	MTMCSKAT	MTMCSKAT with 6 PC covariates	(1 of 1) PTHR10426:SF24 - CALCIUM-DEPENDENT PHOSPHOTRIESTERASE SUPERFAMILY PROTEIN-RELATED	AT1G08470	Strictosidine synthase; Strictosidine synthase; Strictosidine synthase; Predicted alkaloid synthase/Surface mucin Hemomucin; Predicted alkaloid synthase/Surface mucin Hemomucin; Predicted alkaloid synthase/Surface mucin Hemomucin; SMP-30/Gluconolaconase/LRE-like region; SMP-30/Gluconolaconase/LRE-like region; SMP-30/Gluconolaconase/LRE-like region; STRICTOSIDINE SYNTHASE-RELATED; STRICTOSIDINE SY…	No
area_basal_growth_2w_5w	Potri.001G223900	1	23377500			23389227	23393027	-	3'	11727	1.5e-06	2.06e-05	1.32e-07	MTMCSKAT	MTMCSKAT with 6 PC covariates	(1 of 32) K01188 - beta-glucosidase (E3.2.1.21)		Amygdalin beta-glucosidase; Beta-glucosidase; Catalysis of the hydrolysis of any O-glycosyl bond.; The chemical reactions and pathways involving carbohydrates, any of a group of organic compounds based of the general formula Cx(H2O)y. Includes the formation of carbohydrate derivatives by the addition of a carbohydrate residue to another molecule.; beta-glucosidase; Glycosyl hydrolase family 1; Gl…	No
root_area_PC2	Potri.001G223900	1	23377500			23389227	23393027	-	3'	11727	1.1e-06	2.35e-05	1.32e-07	MTMCSKAT	MTMCSKAT with 6 PC covariates	(1 of 32) K01188 - beta-glucosidase (E3.2.1.21)		Amygdalin beta-glucosidase; Beta-glucosidase; Catalysis of the hydrolysis of any O-glycosyl bond.; The chemical reactions and pathways involving carbohydrates, any of a group of organic compounds based of the general formula Cx(H2O)y. Includes the formation of carbohydrate derivatives by the addition of a carbohydrate residue to another molecule.; beta-glucosidase; Glycosyl hydrolase family 1; Gl…	No
total_basal_root_area_5w	Potri.001G223900	1	23377500			23389227	23393027	-	3'	11727	3.9e-06	2.83e-05	1.32e-07	MTMCSKAT	MTMCSKAT with 6 PC covariates	(1 of 32) K01188 - beta-glucosidase (E3.2.1.21)		Amygdalin beta-glucosidase; Beta-glucosidase; Catalysis of the hydrolysis of any O-glycosyl bond.; The chemical reactions and pathways involving carbohydrates, any of a group of organic compounds based of the general formula Cx(H2O)y. Includes the formation of carbohydrate derivatives by the addition of a carbohydrate residue to another molecule.; beta-glucosidase; Glycosyl hydrolase family 1; Gl…	No
area_basal_growth_2w_5w	Potri.001G224000	1	23413500			23422999	23428654	-	3'	9499	3.2e-06	2.06e-05	1.32e-07	MTMCSKAT	MTMCSKAT with 6 PC covariates	(1 of 32) K01188 - beta-glucosidase (E3.2.1.21)		Beta-glucosidase; Catalysis of the hydrolysis of any O-glycosyl bond.; The chemical reactions and pathways involving carbohydrates, any of a group of organic compounds based of the general formula Cx(H2O)y. Includes the formation of carbohydrate derivatives by the addition of a carbohydrate residue to another molecule.; beta-glucosidase; Glycosyl hydrolase family 1; Glycosyl hydrolase family 1 si…	No
root_PC1	Potri.001G224000	1	23413500			23422999	23428654	-	3'	9499	8e-07	4.74e-05	1.32e-07	MTMCSKAT	MTMCSKAT with 6 PC covariates	(1 of 32) K01188 - beta-glucosidase (E3.2.1.21)		Beta-glucosidase; Catalysis of the hydrolysis of any O-glycosyl bond.; The chemical reactions and pathways involving carbohydrates, any of a group of organic compounds based of the general formula Cx(H2O)y. Includes the formation of carbohydrate derivatives by the addition of a carbohydrate residue to another molecule.; beta-glucosidase; Glycosyl hydrolase family 1; Glycosyl hydrolase family 1 si…	No
root_area_PC2	Potri.001G224000	1	23413500			23422999	23428654	-	3'	9499	2e-06	2.35e-05	1.32e-07	MTMCSKAT	MTMCSKAT with 6 PC covariates	(1 of 32) K01188 - beta-glucosidase (E3.2.1.21)		Beta-glucosidase; Catalysis of the hydrolysis of any O-glycosyl bond.; The chemical reactions and pathways involving carbohydrates, any of a group of organic compounds based of the general formula Cx(H2O)y. Includes the formation of carbohydrate derivatives by the addition of a carbohydrate residue to another molecule.; beta-glucosidase; Glycosyl hydrolase family 1; Glycosyl hydrolase family 1 si…	No
total_basal_root_area_5w	Potri.001G224000	1	23413500			23422999	23428654	-	3'	9499	5e-07	2.83e-05	1.32e-07	MTMCSKAT	MTMCSKAT with 6 PC covariates	(1 of 32) K01188 - beta-glucosidase (E3.2.1.21)		Beta-glucosidase; Catalysis of the hydrolysis of any O-glycosyl bond.; The chemical reactions and pathways involving carbohydrates, any of a group of organic compounds based of the general formula Cx(H2O)y. Includes the formation of carbohydrate derivatives by the addition of a carbohydrate residue to another molecule.; beta-glucosidase; Glycosyl hydrolase family 1; Glycosyl hydrolase family 1 si…	No
total_root_area_5w	Potri.001G224000	1	23413500			23422999	23428654	-	3'	9499	1e-07	1.19e-06	1.32e-07	MTMCSKAT	MTMCSKAT with 6 PC covariates	(1 of 32) K01188 - beta-glucosidase (E3.2.1.21)		Beta-glucosidase; Catalysis of the hydrolysis of any O-glycosyl bond.; The chemical reactions and pathways involving carbohydrates, any of a group of organic compounds based of the general formula Cx(H2O)y. Includes the formation of carbohydrate derivatives by the addition of a carbohydrate residue to another molecule.; beta-glucosidase; Glycosyl hydrolase family 1; Glycosyl hydrolase family 1 si…	No
longest_lateral_root_3w	Potri.001G225900	1	23678500			23695901	23701614	+	5'	17401	2.1e-05	0.000308002	1.32e-07	MTMCSKAT	MTMCSKAT with 6 PC covariates	(1 of 32) K01188 - beta-glucosidase (E3.2.1.21)		Beta-glucosidase; Beta-glucosidase; Catalysis of the hydrolysis of any O-glycosyl bond.; Catalysis of the hydrolysis of any O-glycosyl bond.; The chemical reactions and pathways involving carbohydrates, any of a group of organic compounds based of the general formula Cx(H2O)y. Includes the formation of carbohydrate derivatives by the addition of a carbohydrate residue to another molecule.; The ch…	No
LRL_PC1	Potri.001G259800	1	26915500			26913684	26914892	+	3'	608	1.3e-05	2.21e-05	1.32e-07	MTMCSKAT	MTMCSKAT with 6 PC covariates	(1 of 3) PTHR10992:SF879 - PHEOPHYTINASE, CHLOROPLASTIC		ALPHA/BETA HYDROLASE FOLD-CONTAINING PROTEIN; ALPHA/BETA HYDROLASE FOLD-CONTAINING PROTEIN; PHEOPHYTINASE, CHLOROPLASTIC; PHEOPHYTINASE, CHLOROPLASTIC; alpha/beta-Hydrolases; alpha/beta-Hydrolases	No
longest_lateral_root_3w	Potri.001G260700	1	26998500			26996828	26997916	-	5'	584	4.8e-05	0.000308002	1.32e-07	MTMCSKAT	MTMCSKAT with 6 PC covariates	(1 of 10) PTHR31595:SF13 - ACYL-COA--STEROL O-ACYLTRANSFERASE 1	AT1G34490; AT1G34500; AT1G34520; AT5G51420; AT5G55320; AT5G55330; AT5G55340; AT5G55350; AT5G55360; AT5G55370; AT5G55380	Long-chain-alcohol O-fatty-acyltransferase; Long-chain-alcohol O-fatty-acyltransferase; Long-chain-alcohol O-fatty-acyltransferase; Catalysis of the reaction: a long-chain-alcohol + acyl-CoA = a long-chain ester + CoA.; Catalysis of the reaction: a long-chain-alcohol + acyl-CoA = a long-chain ester + CoA.; Membrane bound O-acyl transferase family; Membrane bound O-acyl transferase family; Membran…	No
root_area_PC1	Potri.001G260700	1	26998500			26996828	26997916	-	5'	584	8.2e-05	0.00010855	1.32e-07	MTMCSKAT	MTMCSKAT with 6 PC covariates	(1 of 10) PTHR31595:SF13 - ACYL-COA--STEROL O-ACYLTRANSFERASE 1	AT1G34490; AT1G34500; AT1G34520; AT5G51420; AT5G55320; AT5G55330; AT5G55340; AT5G55350; AT5G55360; AT5G55370; AT5G55380	Long-chain-alcohol O-fatty-acyltransferase; Long-chain-alcohol O-fatty-acyltransferase; Long-chain-alcohol O-fatty-acyltransferase; Catalysis of the reaction: a long-chain-alcohol + acyl-CoA = a long-chain ester + CoA.; Catalysis of the reaction: a long-chain-alcohol + acyl-CoA = a long-chain ester + CoA.; Membrane bound O-acyl transferase family; Membrane bound O-acyl transferase family; Membran…	No
root_PC1	Potri.001G285000	1	29149500			29152817	29157561	+	5'	3317	2.6e-05	4.74e-05	1.32e-07	MTMCSKAT	MTMCSKAT with 6 PC covariates	(1 of 1) PTHR13734//PTHR13734:SF46 - TRNA-NUCLEOTIDYLTRANSFERASE/POLY A POLYMERASE FAMILY MEMBER // SUBFAMILY NOT NAMED	AT5G09580	TRNA-NUCLEOTIDYLTRANSFERASE/POLY A POLYMERASE FAMILY MEMBER; TRNA-NUCLEOTIDYLTRANSFERASE/POLY A POLYMERASE FAMILY MEMBER; TRNA-NUCLEOTIDYLTRANSFERASE/POLY A POLYMERASE FAMILY MEMBER; SUBFAMILY NOT NAMED; SUBFAMILY NOT NAMED; SUBFAMILY NOT NAMED	No
root_area_PC2	Potri.001G312400	1	31775500			31763694	31765421	-	5'	10079	7e-07	2.35e-05	1.32e-07	MTMCSKAT	MTMCSKAT with 6 PC covariates	(1 of 8) K11644 - paired amphipathic helix protein Sin3a (SIN3A)		Any process that modulates the frequency, rate or extent of cellular DNA-templated transcription.; Any process that modulates the frequency, rate or extent of cellular DNA-templated transcription.; paired amphipathic helix protein Sin3a; paired amphipathic helix protein Sin3a; Histone deacetylase complex, SIN3 component; Histone deacetylase complex, SIN3 component; Paired amphipathic helix repeat…	No
total_basal_root_area_5w	Potri.001G312400	1	31775500			31763694	31765421	-	5'	10079	1.4e-05	2.83e-05	1.32e-07	MTMCSKAT	MTMCSKAT with 6 PC covariates	(1 of 8) K11644 - paired amphipathic helix protein Sin3a (SIN3A)		Any process that modulates the frequency, rate or extent of cellular DNA-templated transcription.; Any process that modulates the frequency, rate or extent of cellular DNA-templated transcription.; paired amphipathic helix protein Sin3a; paired amphipathic helix protein Sin3a; Histone deacetylase complex, SIN3 component; Histone deacetylase complex, SIN3 component; Paired amphipathic helix repeat…	No
longest_lateral_root_3w	Potri.001G318100	1	32310500			32312302	32315374	+	5'	1802	8.7e-06	0.000308002	1.32e-07	MTMCSKAT	MTMCSKAT with 6 PC covariates	(1 of 1) PTHR11390//PTHR11390:SF25 - PROKARYOTIC DNA TOPOISOMERASE // SUBFAMILY NOT NAMED	AT3G42860	DNA topoisomerase; DNA topoisomerase; DNA topoisomerase; Interacting selectively and non-covalently with any nucleic acid.; Interacting selectively and non-covalently with any nucleic acid.; Interacting selectively and non-covalently with any nucleic acid.; Any molecular function by which a gene product interacts selectively and non-covalently with DNA (deoxyribonucleic acid).; Any molecular func…	No
area_basal_growth_2w_5w	Potri.001G374750	1	38932500			38937099	38938100	+	5'	4599	1.9e-05	2.06e-05	1.32e-07	MTMCSKAT	MTMCSKAT with 6 PC covariates				Yes
LRL_PC1	Potri.001G378600	1	39510500			39500065	39500948	-	5'	9552	6.2e-06	2.21e-05	1.32e-07	MTMCSKAT	MTMCSKAT with 6 PC covariates	(1 of 3) PTHR11785:SF273 - CATIONIC AMINO ACID TRANSPORTER 8, VACUOLAR		The directed movement of amino acids, organic acids containing one or more amino substituents across a membrane by means of some agent such as a transporter or pore.; The directed movement of amino acids, organic acids containing one or more amino substituents across a membrane by means of some agent such as a transporter or pore.; Enables the transfer of amino acids from one side of a membrane t…	No
root_PC1	Potri.001G390300	1	40837500			40836932	40837535	+	Exonic	0	3.4e-05	4.74e-05	1.32e-07	MTMCSKAT	MTMCSKAT with 6 PC covariates				Yes
longest_lateral_root_3w	Potri.001G406300	1	42890500			42880940	42889795	+	3'	705	3.4e-05	0.000308002	1.32e-07	MTMCSKAT	MTMCSKAT with 6 PC covariates	(1 of 4) PTHR23180:SF160 - PROTEIN W09D10.1	AT5G54310	Binds to and increases the activity of a GTPase, an enzyme that catalyzes the hydrolysis of GTP.; Binds to and increases the activity of a GTPase, an enzyme that catalyzes the hydrolysis of GTP.; Binds to and increases the activity of a GTPase, an enzyme that catalyzes the hydrolysis of GTP.; stromal membrane-associated protein; stromal membrane-associated protein; stromal membrane-associated pro…	No
longest_lateral_root_3w	Potri.001G427700	1	45592500			45593133	45617573	-	3'	633	3.5e-05	0.000308002	1.32e-07	MTMCSKAT	MTMCSKAT with 6 PC covariates	(1 of 71) PTHR23155//PTHR23155:SF554 - LEUCINE-RICH REPEAT-CONTAINING PROTEIN // SUBFAMILY NOT NAMED		Interacting selectively and non-covalently with ADP, adenosine 5'-diphosphate.; Apoptotic ATPase; NB-ARC domain; Disease resistance protein signature; LEUCINE-RICH REPEAT-CONTAINING PROTEIN; SUBFAMILY NOT NAMED; RNI-like; L domain-like; P-loop containing nucleoside triphosphate hydrolases	No
longest_lateral_root_3w	Potri.001G463000	1	49715500			49715193	49718151	+	Intragenic, non-exonic	0	6.4e-05	0.000308002	1.32e-07	MTMCSKAT	MTMCSKAT with 6 PC covariates	(1 of 3) PTHR31375:SF29 - PECTIN LYASE-LIKE PROTEIN-RELATED	AT1G23460; AT1G70500	Polygalacturonase; Polygalacturonase; Polygalacturonase; Catalysis of the random hydrolysis of (1->4)-alpha-D-galactosiduronic linkages in pectate and other galacturonans.; Catalysis of the random hydrolysis of (1->4)-alpha-D-galactosiduronic linkages in pectate and other galacturonans.; Catalysis of the random hydrolysis of (1->4)-alpha-D-galactosiduronic linkages in pectate and other galacturon…	No
longest_lateral_root_3w	Potri.002G013200	2	767500			767115	769346	+	Exonic	0	3e-07	0.000308002	1.32e-07	MTMCSKAT	MTMCSKAT with 6 PC covariates	(1 of 4) PF00257 - Dehydrin (Dehydrin)		Any process that results in a change in state or activity of a cell or an organism (in terms of movement, secretion, enzyme production, gene expression, etc.) as a result of a disturbance in organismal or cellular homeostasis, usually, but not necessarily, exogenous (e.g. temperature, humidity, ionizing radiation).; Any process that results in a change in state or activity of a cell or an organis…	No
root_PC1	Potri.002G013200	2	767500			767115	769346	+	Exonic	0	4e-07	4.74e-05	1.32e-07	MTMCSKAT	MTMCSKAT with 6 PC covariates	(1 of 4) PF00257 - Dehydrin (Dehydrin)		Any process that results in a change in state or activity of a cell or an organism (in terms of movement, secretion, enzyme production, gene expression, etc.) as a result of a disturbance in organismal or cellular homeostasis, usually, but not necessarily, exogenous (e.g. temperature, humidity, ionizing radiation).; Any process that results in a change in state or activity of a cell or an organis…	No
root_area_PC1	Potri.002G013200	2	767500			767115	769346	+	Exonic	0	4e-07	0.00010855	1.32e-07	MTMCSKAT	MTMCSKAT with 6 PC covariates	(1 of 4) PF00257 - Dehydrin (Dehydrin)		Any process that results in a change in state or activity of a cell or an organism (in terms of movement, secretion, enzyme production, gene expression, etc.) as a result of a disturbance in organismal or cellular homeostasis, usually, but not necessarily, exogenous (e.g. temperature, humidity, ionizing radiation).; Any process that results in a change in state or activity of a cell or an organis…	No
LRL_PC1	Potri.002G111500	2	8306500			8304414	8306955	+	Exonic	0	3.2e-06	2.21e-05	1.32e-07	MTMCSKAT	MTMCSKAT with 6 PC covariates	(1 of 2) PTHR36054:SF1 - HYDROXYPROLINE-RICH GLYCOPROTEIN FAMILY PROTEIN	AT4G24500	M-phase-specific PLK1-interacting protein; M-phase-specific PLK1-interacting protein; M-phase-specific PLK1-interacting protein; FAMILY NOT NAMED; FAMILY NOT NAMED; FAMILY NOT NAMED; HYDROXYPROLINE-RICH GLYCOPROTEIN FAMILY PROTEIN; HYDROXYPROLINE-RICH GLYCOPROTEIN FAMILY PROTEIN; HYDROXYPROLINE-RICH GLYCOPROTEIN FAMILY PROTEIN	No
longest_lateral_root_3w	Potri.002G114000	2	8553500			8547751	8551008	-	5'	2492	1e-06	0.000308002	1.32e-07	MTMCSKAT	MTMCSKAT with 6 PC covariates			Interacting selectively and non-covalently with any protein or protein complex (a complex of two or more proteins that may include other nonprotein molecules).; FAMILY NOT NAMED; FAMILY NOT NAMED; SUBFAMILY NOT NAMED; SUBFAMILY NOT NAMED; S-adenosyl-L-methionine-dependent methyltransferases; S-adenosyl-L-methionine-dependent methyltransferases	No
root_area_PC1	Potri.002G129700	2	9724500			9725075	9728835	-	3'	575	5.4e-05	0.00010855	1.32e-07	MTMCSKAT	MTMCSKAT with 6 PC covariates	(1 of 1) 1.14.13.78 - Ent-kaurene oxidase	AT5G25900	Ent-kaurene oxidase; Ent-kaurene oxidase; Ent-kaurene oxidase; Catalysis of the incorporation of one atom from molecular oxygen into a compound and the reduction of the other atom of oxygen to water.; Catalysis of the incorporation of one atom from molecular oxygen into a compound and the reduction of the other atom of oxygen to water.; Catalysis of the incorporation of one atom from molecular ox…	No
root_PC1	Potri.002G150200	2	11269500			11258722	11260611	+	3'	8889	5e-07	4.74e-05	1.32e-07	MTMCSKAT	MTMCSKAT with 6 PC covariates	(1 of 5) 1.14.13.152 - Geraniol 8-hydroxylase / G10H	AT1G33720; AT1G33730; AT2G45550; AT2G45560; AT2G45570; AT2G45580; AT3G61040	Geraniol 8-hydroxylase; Geraniol 8-hydroxylase; Geraniol 8-hydroxylase; Catalysis of the incorporation of one atom from molecular oxygen into a compound and the reduction of the other atom of oxygen to water.; Catalysis of the incorporation of one atom from molecular oxygen into a compound and the reduction of the other atom of oxygen to water.; Catalysis of the incorporation of one atom from mol…	No
root_area_PC1	Potri.002G201700	2	16322000			16325504	16326478	+	5'	3504	9.3e-06	0.00010855	1.32e-07	MTMCSKAT	MTMCSKAT with 6 PC covariates	(1 of 7) PTHR33470:SF1 - POLLEN OLE E 1 ALLERGEN AND EXTENSIN FAMILY PROTEIN	AT1G54970; AT3G62680	Proline rich extensin signature; Proline rich extensin signature; FAMILY NOT NAMED; FAMILY NOT NAMED; POLLEN OLE E 1 ALLERGEN AND EXTENSIN FAMILY PROTEIN; POLLEN OLE E 1 ALLERGEN AND EXTENSIN FAMILY PROTEIN	No
longest_lateral_root_3w	Potri.002G208900	2	17811000			17802211	17802676	+	3'	8324	9e-07	0.000308002	1.32e-07	MTMCSKAT	MTMCSKAT with 6 PC covariates	(1 of 9) PTHR10168:SF81 - MONOTHIOL GLUTAREDOXIN-S1-RELATED	AT1G03020; AT3G62930	Thioredoxin-disulfide reductase; Thioredoxin-disulfide reductase; Any molecular entity that serves as an electron acceptor and electron donor in an electron transport chain. An electron transport chain is a process in which a series of electron carriers operate together to transfer electrons from donors to any of several different terminal electron acceptors to generate a transmembrane electroche…	No
LRL_PC1	Potri.002G208900	2	17809000			17802211	17802676	+	3'	6324	2.6e-06	2.21e-05	1.32e-07	MTMCSKAT	MTMCSKAT with 6 PC covariates	(1 of 9) PTHR10168:SF81 - MONOTHIOL GLUTAREDOXIN-S1-RELATED	AT1G03020; AT3G62930	Thioredoxin-disulfide reductase; Thioredoxin-disulfide reductase; Any molecular entity that serves as an electron acceptor and electron donor in an electron transport chain. An electron transport chain is a process in which a series of electron carriers operate together to transfer electrons from donors to any of several different terminal electron acceptors to generate a transmembrane electroche…	No
longest_lateral_root_3w	Potri.002G217700	2	20182000			20181924	20187673	+	Exonic	0	9e-07	0.000308002	1.32e-07	MTMCSKAT	MTMCSKAT with 6 PC covariates	(1 of 2) PTHR13405:SF11 - NUCLEAR PORE COMPLEX PROTEIN NUP133	AT2G05120	Interacting selectively and non-covalently with any protein or protein complex (a complex of two or more proteins that may include other nonprotein molecules).; Non-repetitive/WGA-negative nucleoporin C-terminal; Nup133 N terminal like; FAMILY NOT NAMED; NUCLEAR PORE COMPLEX PROTEIN NUP133; Nucleoporin domain	No
root_PC1	Potri.002G220600	2	20687000			20701167	20704273	+	5'	14167	5e-06	4.74e-05	1.32e-07	MTMCSKAT	MTMCSKAT with 6 PC covariates	(1 of 222) PF01535//PF13041 - PPR repeat (PPR) // PPR repeat family (PPR_2)	AT3G26630	Interacting selectively and non-covalently with any protein or protein complex (a complex of two or more proteins that may include other nonprotein molecules).; PPR repeat; PPR repeat; PPR repeat; PPR repeat family; PPR repeat family; PPR repeat family; Pentatricopeptide (PPR) repeat profile; Pentatricopeptide (PPR) repeat profile; Pentatricopeptide (PPR) repeat profile; FAMILY NOT NAMED; FAMILY …	No
area_basal_growth_2w_5w	Potri.002G263800	2	25211000			25227031	25229870	+	5'	16031	1.02e-05	2.06e-05	1.32e-07	MTMCSKAT	MTMCSKAT with 6 PC covariates	(1 of 8) PTHR24282:SF45 - CYTOCHROME P450, FAMILY 721, SUBFAMILY A, POLYPEPTIDE 1	AT1G75130	Catalysis of the incorporation of one atom from molecular oxygen into a compound and the reduction of the other atom of oxygen to water.; Catalysis of the incorporation of one atom from molecular oxygen into a compound and the reduction of the other atom of oxygen to water.; Catalysis of the incorporation of one atom from molecular oxygen into a compound and the reduction of the other atom of oxy…	No
longest_lateral_root_3w	Potri.003G010400	3	932500			855868	861679	+	3'	70821	1e-07	0.000308002	1.32e-07	MTMCSKAT	MTMCSKAT with 6 PC covariates	(1 of 1) K09201 - transcription factor YY (YY)	AT4G06634	Interacting selectively and non-covalently with any nucleic acid.; Interacting selectively and non-covalently with any nucleic acid.; Interacting selectively and non-covalently with any nucleic acid.; Interacting selectively and non-covalently with any metal ion.; Interacting selectively and non-covalently with any metal ion.; Interacting selectively and non-covalently with any metal ion.; C2H2-t…	No
total_basal_root_area_5w	Potri.003G054300	3	8010500			8008245	8008466	-	5'	2034	1e-07	2.83e-05	1.32e-07	MTMCSKAT	MTMCSKAT with 6 PC covariates				Yes
root_area_PC2	Potri.003G054300	3	8010500			8008245	8008466	-	5'	2034	1e-07	2.35e-05	1.32e-07	MTMCSKAT	MTMCSKAT with 6 PC covariates				Yes
area_basal_growth_2w_5w	Potri.003G054300	3	8010500			8008245	8008466	-	5'	2034	1e-07	2.06e-05	1.32e-07	MTMCSKAT	MTMCSKAT with 6 PC covariates				Yes
area_basal_growth_2w_5w	Potri.003G076100	3	10448000			10443946	10448344	-	Exonic	0	2e-07	2.06e-05	1.32e-07	MTMCSKAT	MTMCSKAT with 6 PC covariates	(1 of 4) PTHR10809:SF50 - VESICLE-ASSOCIATED PROTEIN 1-1-RELATED		The lipid bilayer surrounding the endoplasmic reticulum.; The lipid bilayer surrounding the endoplasmic reticulum.; The lipid bilayer surrounding the endoplasmic reticulum.; VAMP-associated protein involved in inositol metabolism; VAMP-associated protein involved in inositol metabolism; VAMP-associated protein involved in inositol metabolism; MSP (Major sperm protein) domain; MSP (Major sperm pro…	No
longest_lateral_root_3w	Potri.003G101800	3	12733000			12729229	12730819	+	3'	2181	6.2e-05	0.000308002	1.32e-07	MTMCSKAT	MTMCSKAT with 6 PC covariates	(1 of 1) PTHR31828:SF2 - PHOSPHOLIPASE A1-IIDELTA	AT2G42690	Phospholipase A(1); Phospholipase A(1); The chemical reactions and pathways involving lipids, compounds soluble in an organic solvent but not, or sparingly, in an aqueous solvent. Includes fatty acids; neutral fats, other fatty-acid esters, and soaps; long-chain (fatty) alcohols and waxes; sphingoids and other long-chain bases; glycolipids, phospholipids and sphingolipids; and carotenes, polypren…	No
root_area_PC1	Potri.003G102600	3	12812000			12807848	12813611	-	Intragenic, non-exonic	0	1e-07	0.00010855	1.32e-07	MTMCSKAT	MTMCSKAT with 6 PC covariates	(1 of 3) PTHR10108:SF844 - METHYLTRANSFERASE PMT21-RELATED	AT1G31850	Sterol 24-C-methyltransferase; Sterol 24-C-methyltransferase; Catalysis of the transfer of a methyl group to an acceptor molecule.; Catalysis of the transfer of a methyl group to an acceptor molecule.; Putative S-adenosyl-L-methionine-dependent methyltransferase; Putative S-adenosyl-L-methionine-dependent methyltransferase; METHYLTRANSFERASE; METHYLTRANSFERASE; METHYLTRANSFERASE PMT21-RELATED; ME…	No
LRL_PC1	Potri.003G105600	3	12994000			12986856	12993398	-	5'	602	2.8e-06	2.21e-05	1.32e-07	MTMCSKAT	MTMCSKAT with 6 PC covariates	(1 of 2) PTHR21576:SF7 - MAJOR FACILITATOR PROTEIN-RELATED	AT4G19450; AT5G45275	Nodulin-like; Nodulin-like; Nodulin-like; UNCHARACTERIZED NODULIN-LIKE PROTEIN; UNCHARACTERIZED NODULIN-LIKE PROTEIN; UNCHARACTERIZED NODULIN-LIKE PROTEIN; MAJOR FACILITATOR PROTEIN-RELATED; MAJOR FACILITATOR PROTEIN-RELATED; MAJOR FACILITATOR PROTEIN-RELATED; MFS general substrate transporter; MFS general substrate transporter; MFS general substrate transporter	No
longest_lateral_root_3w	Potri.004G040900	4	3134500			3120020	3129209	-	5'	5291	3.1e-05	0.000308002	1.32e-07	MTMCSKAT	MTMCSKAT with 6 PC covariates	(1 of 2) PTHR23139//PTHR23139:SF61 - RNA-BINDING PROTEIN // SUBFAMILY NOT NAMED		Interacting selectively and non-covalently with a nucleotide, any compound consisting of a nucleoside that is esterified with (ortho)phosphate or an oligophosphate at any hydroxyl group on the ribose or deoxyribose.; Interacting selectively and non-covalently with a nucleotide, any compound consisting of a nucleoside that is esterified with (ortho)phosphate or an oligophosphate at any hydroxyl gr…	No
longest_lateral_root_3w	Potri.004G050300	4	3915500			3919932	3920252	+	5'	4432	3.1e-05	0.000308002	1.32e-07	MTMCSKAT	MTMCSKAT with 6 PC covariates				Yes
longest_lateral_root_3w	Potri.004G094600	4	8080500			8079697	8084304	+	Exonic	0	7.4e-05	0.000308002	1.32e-07	MTMCSKAT	MTMCSKAT with 6 PC covariates	(1 of 1) 4.1.1.8 - Oxalyl-CoA decarboxylase / Oxalyl-CoA carboxy-lyase	AT5G17380	Oxalyl-CoA decarboxylase; Oxalyl-CoA decarboxylase; Oxalyl-CoA decarboxylase; Interacting selectively and non-covalently with magnesium (Mg) ions.; Interacting selectively and non-covalently with magnesium (Mg) ions.; Interacting selectively and non-covalently with magnesium (Mg) ions.; Catalysis of a biochemical reaction at physiological temperatures. In biologically catalyzed reactions, the rea…	No
root_area_PC1	Potri.004G128500	4	13691500			13739231	13739890	-	3'	47731	3.6e-05	0.00010855	1.32e-07	MTMCSKAT	MTMCSKAT with 6 PC covariates				No
longest_lateral_root_3w	Potri.004G143400	4	16705500			16695307	16703539	+	3'	1961	3.3e-05	0.000308002	1.32e-07	MTMCSKAT	MTMCSKAT with 6 PC covariates	(1 of 4) PTHR24012:SF403 - POLYADENYLATE-BINDING PROTEIN RBP47A	AT1G49600; AT3G19130	Interacting selectively and non-covalently with a nucleotide, any compound consisting of a nucleoside that is esterified with (ortho)phosphate or an oligophosphate at any hydroxyl group on the ribose or deoxyribose.; Interacting selectively and non-covalently with a nucleotide, any compound consisting of a nucleoside that is esterified with (ortho)phosphate or an oligophosphate at any hydroxyl gr…	No	Leaf number on shoot (Sun et al., 2019)
longest_lateral_root_3w	Potri.004G149600	4	17225500			17225910	17226716	+	5'	410	7.5e-06	0.000308002	1.32e-07	MTMCSKAT	MTMCSKAT with 6 PC covariates	(1 of 60) PF14009 - Domain of unknown function (DUF4228) (DUF4228)		Domain of unknown function (DUF4228); Domain of unknown function (DUF4228); Domain of unknown function (DUF4228); FAMILY NOT NAMED; FAMILY NOT NAMED; FAMILY NOT NAMED; SUBFAMILY NOT NAMED; SUBFAMILY NOT NAMED; SUBFAMILY NOT NAMED	No
root_area_PC2	Potri.004G193000	4	20757500			20757165	20762939	-	Exonic	0	6.9e-06	2.35e-05	1.32e-07	MTMCSKAT	MTMCSKAT with 6 PC covariates	(1 of 4) PTHR22974:SF23 - TOUSLED-LIKE KINASE, ISOFORM G		Non-specific serine/threonine protein kinase; Catalysis of the phosphorylation of an amino acid residue in a protein, usually according to the reaction: a protein + ATP = a phosphoprotein + ADP.; Catalysis of the reaction: ATP + a protein tyrosine = ADP + protein tyrosine phosphate.; Interacting selectively and non-covalently with ATP, adenosine 5'-triphosphate, a universally important coenzyme a…	No
longest_lateral_root_3w	Potri.004G195901	4	20907500			20907458	20909088	+	Exonic	0	1.3e-05	0.000308002	1.32e-07	MTMCSKAT	MTMCSKAT with 6 PC covariates	(1 of 4) PF09790 - Hyccin (Hyccin)		Hyccin; FAMILY NOT NAMED	No
root_PC1	Potri.004G201600	4	21263500			21261918	21266911	-	Intragenic, non-exonic	0	2.8e-06	4.74e-05	1.32e-07	MTMCSKAT	MTMCSKAT with 6 PC covariates	(1 of 2) PTHR23177//PTHR23177:SF20 - MKIAA1688 PROTEIN // RHO GTPASE-ACTIVATING PROTEIN 1-RELATED	AT5G22400	The cellular process in which a signal is conveyed to trigger a change in the activity or state of a cell. Signal transduction begins with reception of a signal (e.g. a ligand binding to a receptor or receptor activation by a stimulus such as light), or for signal transduction in the absence of ligand, signal-withdrawal or the activity of a constitutively active receptor. Signal transduction ends…	No
root_PC2	Potri.004G210500	4	21826500			21825324	21826104	+	3'	396	2.2e-06	2.42e-06	1.32e-07	MTMCSKAT	MTMCSKAT with 6 PC covariates				No
root_PC2	Potri.004G210600	4	21827500			21827522	21828762	-	3'	22	2.2e-06	2.42e-06	1.32e-07	MTMCSKAT	MTMCSKAT with 6 PC covariates	(1 of 23) PTHR32077:SF10 - FASCICLIN-LIKE ARABINOGALACTAN PROTEIN 12	AT5G60490	Fasciclin domain; Fasciclin domain; Fasciclin domain; FAS1/BIgH3 domain profile; FAS1/BIgH3 domain profile; FAS1/BIgH3 domain profile; FAMILY NOT NAMED; FAMILY NOT NAMED; FAMILY NOT NAMED; FASCICLIN-LIKE ARABINOGALACTAN PROTEIN 12; FASCICLIN-LIKE ARABINOGALACTAN PROTEIN 12; FASCICLIN-LIKE ARABINOGALACTAN PROTEIN 12; Four repeated domains in the Fasciclin I family of proteins, present in many othe…	No
area_basal_growth_2w_5w	Potri.004G231700	4	23763500			23731782	23739510	-	5'	23990	1.4e-05	2.06e-05	1.32e-07	MTMCSKAT	MTMCSKAT with 6 PC covariates	(1 of 13) PTHR27003:SF15 - LEUCINE-RICH REPEAT PROTEIN KINASE-LIKE PROTEIN	AT5G49760; AT5G49770; AT5G49780	Non-specific serine/threonine protein kinase; Non-specific serine/threonine protein kinase; Non-specific serine/threonine protein kinase; Catalysis of the phosphorylation of an amino acid residue in a protein, usually according to the reaction: a protein + ATP = a phosphoprotein + ADP.; Catalysis of the phosphorylation of an amino acid residue in a protein, usually according to the reaction: a pr…	No
total_basal_root_area_5w	Potri.004G231700	4	23763500			23731782	23739510	-	5'	23990	8.1e-06	2.83e-05	1.32e-07	MTMCSKAT	MTMCSKAT with 6 PC covariates	(1 of 13) PTHR27003:SF15 - LEUCINE-RICH REPEAT PROTEIN KINASE-LIKE PROTEIN	AT5G49760; AT5G49770; AT5G49780	Non-specific serine/threonine protein kinase; Non-specific serine/threonine protein kinase; Non-specific serine/threonine protein kinase; Catalysis of the phosphorylation of an amino acid residue in a protein, usually according to the reaction: a protein + ATP = a phosphoprotein + ADP.; Catalysis of the phosphorylation of an amino acid residue in a protein, usually according to the reaction: a pr…	No
root_area_PC1	Potri.004G232250	4	23871500			23866204	23881611	-	Intragenic, non-exonic	0	1e-07	0.00010855	1.32e-07	MTMCSKAT	MTMCSKAT with 6 PC covariates	(1 of 1) PF00665 - Integrase core domain (rve)		Non-specific serine/threonine protein kinase; Interacting selectively and non-covalently with any nucleic acid.; Catalysis of the phosphorylation of an amino acid residue in a protein, usually according to the reaction: a protein + ATP = a phosphoprotein + ADP.; Interacting selectively and non-covalently with ATP, adenosine 5'-triphosphate, a universally important coenzyme and enzyme regulator.; …	No
root_PC1	Potri.004G232250	4	23871500			23866204	23881611	-	Intragenic, non-exonic	0	2e-07	4.74e-05	1.32e-07	MTMCSKAT	MTMCSKAT with 6 PC covariates	(1 of 1) PF00665 - Integrase core domain (rve)		Non-specific serine/threonine protein kinase; Interacting selectively and non-covalently with any nucleic acid.; Catalysis of the phosphorylation of an amino acid residue in a protein, usually according to the reaction: a protein + ATP = a phosphoprotein + ADP.; Interacting selectively and non-covalently with ATP, adenosine 5'-triphosphate, a universally important coenzyme and enzyme regulator.; …	No
root_PC1	Potri.005G016225	5	1276500			1276205	1283083	+	Exonic	0	2e-07	4.74e-05	1.32e-07	MTMCSKAT	MTMCSKAT with 6 PC covariates	(1 of 1994) 2.7.11.1 - Non-specific serine/threonine protein kinase / Threonine-specific protein kinase		Non-specific serine/threonine protein kinase; FAMILY NOT NAMED; SUBFAMILY NOT NAMED; L domain-like	No
area_basal_growth_2w_5w	Potri.005G051600	5	3695500			3689981	3696927	-	Intragenic, non-exonic	0	1.2e-06	2.06e-05	1.32e-07	MTMCSKAT	MTMCSKAT with 6 PC covariates	(1 of 2) PTHR24362:SF255 - SERINE/THREONINE-PROTEIN KINASE NEK1	AT1G54510	Non-specific serine/threonine protein kinase; Non-specific serine/threonine protein kinase; Non-specific serine/threonine protein kinase; Catalysis of the phosphorylation of an amino acid residue in a protein, usually according to the reaction: a protein + ATP = a phosphoprotein + ADP.; Catalysis of the phosphorylation of an amino acid residue in a protein, usually according to the reaction: a pr…	No
root_area_PC1	Potri.005G058200	5	4098500			4090435	4092508	+	3'	5992	7.4e-06	0.00010855	1.32e-07	MTMCSKAT	MTMCSKAT with 6 PC covariates	(1 of 21) PF04720 - PDDEXK-like family of unknown function (PDDEXK_6)	AT1G77145; AT1G77160	PDDEXK-like family of unknown function; PDDEXK-like family of unknown function; PDDEXK-like family of unknown function; FAMILY NOT NAMED; FAMILY NOT NAMED; FAMILY NOT NAMED; SUBFAMILY NOT NAMED; SUBFAMILY NOT NAMED; SUBFAMILY NOT NAMED; A_thal_3542: uncharacterized plant-specific domain TIGR01615; A_thal_3542: uncharacterized plant-specific domain TIGR01615; A_thal_3542: uncharacterized plant-spe…	No
longest_lateral_root_3w	Potri.005G063400	5	4564500			4557365	4561733	-	5'	2767	3e-06	0.000308002	1.32e-07	MTMCSKAT	MTMCSKAT with 6 PC covariates	(1 of 2) PTHR31339:SF4 - PECTIN LYASE-LIKE SUPERFAMILY PROTEIN	AT4G33440	Pectate lyase superfamily protein; Pectate lyase superfamily protein; Pectate lyase superfamily protein; FAMILY NOT NAMED; FAMILY NOT NAMED; FAMILY NOT NAMED; PECTIN LYASE-LIKE SUPERFAMILY PROTEIN; PECTIN LYASE-LIKE SUPERFAMILY PROTEIN; PECTIN LYASE-LIKE SUPERFAMILY PROTEIN; Parallel beta-helix repeats; Parallel beta-helix repeats; Parallel beta-helix repeats; Pectin lyase-like; Pectin lyase-like…	No
longest_lateral_root_3w	Potri.005G127800	5	10081500			10081543	10084482	+	5'	43	1.3e-06	0.000308002	1.32e-07	MTMCSKAT	MTMCSKAT with 6 PC covariates	(1 of 6) KOG2966 - Uncharacterized conserved protein	AT2G23790; AT4G36820	Uncharacterized conserved protein; Uncharacterized conserved protein; Uncharacterized conserved protein; Mitochondrial calcium uniporter; Mitochondrial calcium uniporter; Mitochondrial calcium uniporter; FAMILY NOT NAMED; FAMILY NOT NAMED; FAMILY NOT NAMED; SUBFAMILY NOT NAMED; SUBFAMILY NOT NAMED; SUBFAMILY NOT NAMED	No
total_basal_root_area_5w	Potri.005G132900	5	10735500			10742636	10742884	-	3'	7136	1.8e-05	2.83e-05	1.32e-07	MTMCSKAT	MTMCSKAT with 6 PC covariates			FAMILY NOT NAMED; FAMILY NOT NAMED; SUBFAMILY NOT NAMED; SUBFAMILY NOT NAMED	Yes
root_area_PC1	Potri.005G141600	5	11987500			11985613	11988228	+	Exonic	0	1e-07	0.00010855	1.32e-07	MTMCSKAT	MTMCSKAT with 6 PC covariates	(1 of 2) PTHR12411//PTHR12411:SF349 - CYSTEINE PROTEASE FAMILY C1-RELATED // SUBFAMILY NOT NAMED		Actinidain; Actinidain; Actinidain; The hydrolysis of proteins into smaller polypeptides and/or amino acids by cleavage of their peptide bonds.; The hydrolysis of proteins into smaller polypeptides and/or amino acids by cleavage of their peptide bonds.; The hydrolysis of proteins into smaller polypeptides and/or amino acids by cleavage of their peptide bonds.; Catalysis of the hydrolysis of pepti…	No
root_area_PC1	Potri.005G141900	5	12030500			12030552	12032630	+	5'	52	1e-07	0.00010855	1.32e-07	MTMCSKAT	MTMCSKAT with 6 PC covariates	(1 of 2) PTHR10177:SF216 - CYCLIN-D3-2-RELATED	AT3G50070; AT5G67260	A membrane-bounded organelle of eukaryotic cells in which chromosomes are housed and replicated. In most cells, the nucleus contains all of the cell's chromosomes except the organellar chromosomes, and is the site of RNA synthesis and processing. In some species, or in specialized cell types, RNA metabolism or DNA replication may be absent.; A membrane-bounded organelle of eukaryotic cells in whi…	No
root_area_PC1	Potri.005G151400	5	14096500			14074741	14076725	+	3'	19775	6.3e-05	0.00010855	1.32e-07	MTMCSKAT	MTMCSKAT with 6 PC covariates				No
longest_lateral_root_3w	Potri.005G154200	5	14766500			14729903	14730214	+	3'	36286	3.9e-05	0.000308002	1.32e-07	MTMCSKAT	MTMCSKAT with 6 PC covariates	(1 of 1) PTHR13301//PTHR13301:SF42 - X-BOX TRANSCRIPTION FACTOR-RELATED // SUBFAMILY NOT NAMED		Cellulose synthase (UDP-forming); Cellulose synthase (UDP-forming); Zinc-binding RING-finger; Zinc-binding RING-finger; X-BOX TRANSCRIPTION FACTOR-RELATED; X-BOX TRANSCRIPTION FACTOR-RELATED; SUBFAMILY NOT NAMED; SUBFAMILY NOT NAMED; RING/U-box; RING/U-box	No	Total number of roots (Sun et al., 2019)
root_PC1	Potri.005G155000	5	14987500			15078656	15080677	+	5'	91156	5e-06	4.74e-05	1.32e-07	MTMCSKAT	MTMCSKAT with 6 PC covariates	(1 of 79) PF01535//PF13041//PF14432 - PPR repeat (PPR) // PPR repeat family (PPR_2) // DYW family of nucleic acid deaminases (DYW_deaminase)		Interacting selectively and non-covalently with any protein or protein complex (a complex of two or more proteins that may include other nonprotein molecules).; Interacting selectively and non-covalently with any protein or protein complex (a complex of two or more proteins that may include other nonprotein molecules).; PPR repeat; PPR repeat; PPR repeat family; PPR repeat family; DYW family of n…	No
root_area_PC2	Potri.005G155000	5	14987500			15078656	15080677	+	5'	91156	6.3e-06	2.35e-05	1.32e-07	MTMCSKAT	MTMCSKAT with 6 PC covariates	(1 of 79) PF01535//PF13041//PF14432 - PPR repeat (PPR) // PPR repeat family (PPR_2) // DYW family of nucleic acid deaminases (DYW_deaminase)		Interacting selectively and non-covalently with any protein or protein complex (a complex of two or more proteins that may include other nonprotein molecules).; Interacting selectively and non-covalently with any protein or protein complex (a complex of two or more proteins that may include other nonprotein molecules).; PPR repeat; PPR repeat; PPR repeat family; PPR repeat family; DYW family of n…	No
root_area_PC1	Potri.005G167400	5	17659500			17663509	17677491	-	3'	4009	1.8e-05	0.00010855	1.32e-07	MTMCSKAT	MTMCSKAT with 6 PC covariates	(1 of 2) K11262 - acetyl-CoA carboxylase / biotin carboxylase (ACAC)	AT1G36160; AT1G36180	Biotin carboxylase; Biotin carboxylase; Acetyl-CoA carboxylase; Acetyl-CoA carboxylase; Catalysis of a biochemical reaction at physiological temperatures. In biologically catalyzed reactions, the reactants are known as substrates, and the catalysts are naturally occurring macromolecular substances known as enzymes. Enzymes possess specific binding sites for substrates, and are usually composed wh…	No
root_area_PC2	Potri.005G210600	5	22462000			22461837	22464218	-	Exonic	0	2.3e-05	2.35e-05	1.32e-07	MTMCSKAT	MTMCSKAT with 6 PC covariates	(1 of 1) K12817 - pre-mRNA-splicing factor 18 (PRPF18, PRP18)	AT1G03140	Any of a series of ribonucleoprotein complexes that contain snRNA(s) and small nuclear ribonucleoproteins (snRNPs), and are formed sequentially during the spliceosomal splicing of one or more substrate RNAs, and which also contain the RNA substrate(s) from the initial target RNAs of splicing, the splicing intermediate RNA(s), to the final RNA products. During cis-splicing, the initial target RNA …	No
root_PC2	Potri.005G210600	5	22461000			22461837	22464218	-	3'	837	4e-07	2.42e-06	1.32e-07	MTMCSKAT	MTMCSKAT with 6 PC covariates	(1 of 1) K12817 - pre-mRNA-splicing factor 18 (PRPF18, PRP18)	AT1G03140	Any of a series of ribonucleoprotein complexes that contain snRNA(s) and small nuclear ribonucleoproteins (snRNPs), and are formed sequentially during the spliceosomal splicing of one or more substrate RNAs, and which also contain the RNA substrate(s) from the initial target RNAs of splicing, the splicing intermediate RNA(s), to the final RNA products. During cis-splicing, the initial target RNA …	No
area_basal_growth_2w_5w	Potri.005G244400	5	24925000			24923626	24925697	-	Intragenic, non-exonic	0	7.5e-06	2.06e-05	1.32e-07	MTMCSKAT	MTMCSKAT with 6 PC covariates	(1 of 2) PF13462 - Thioredoxin (Thioredoxin_4)	AT1G20225; AT1G76020	Thioredoxin; Thioredoxin; Thioredoxin; FAMILY NOT NAMED; FAMILY NOT NAMED; FAMILY NOT NAMED; SUBFAMILY NOT NAMED; SUBFAMILY NOT NAMED; SUBFAMILY NOT NAMED; Thioredoxin-like; Thioredoxin-like; Thioredoxin-like	No
longest_lateral_root_3w	Potri.005G246200	5	25022000			25021025	25022422	-	Intragenic, non-exonic	0	3.6e-05	0.000308002	1.32e-07	MTMCSKAT	MTMCSKAT with 6 PC covariates	(1 of 2) PTHR20922:SF15 - A_TM021B04.14 PROTEIN	AT5G27280	Interacting selectively and non-covalently with zinc (Zn) ions.; Interacting selectively and non-covalently with zinc (Zn) ions.; Interacting selectively and non-covalently with zinc (Zn) ions.; Uncharacterized conserved protein; Uncharacterized conserved protein; Uncharacterized conserved protein; DNL zinc finger; DNL zinc finger; DNL zinc finger; Zinc finger DNL-type profile; Zinc finger DNL-ty…	No
longest_lateral_root_3w	Potri.006G034000	6	2300500			2289214	2293640	-	5'	6860	1.9e-05	0.000308002	1.32e-07	MTMCSKAT	MTMCSKAT with 6 PC covariates	(1 of 3) PTHR11654//PTHR11654:SF92 - OLIGOPEPTIDE TRANSPORTER-RELATED // SUBFAMILY NOT NAMED		Enables the directed movement of substances (such as macromolecules, small molecules, ions) into, out of or within a cell, or between cells.; Enables the directed movement of substances (such as macromolecules, small molecules, ions) into, out of or within a cell, or between cells.; The directed movement of substances (such as macromolecules, small molecules, ions) into, out of or within a cell, …	No
root_PC1	Potri.006G083000	6	6258500			6260384	6264486	+	5'	1884	1.9e-05	4.74e-05	1.32e-07	MTMCSKAT	MTMCSKAT with 6 PC covariates	(1 of 1) PTHR22952:SF217 - PROTEIN ABSCISIC ACID-INSENSITIVE 5	AT2G36270	Interacting selectively and non-covalently with a specific DNA sequence in order to modulate transcription. The transcription factor may or may not also interact selectively with a protein or macromolecular complex.; Interacting selectively and non-covalently with a specific DNA sequence in order to modulate transcription. The transcription factor may or may not also interact selectively with a p…	No	Bud set (McKown et al., 2014)
area_basal_growth_2w_5w	Potri.006G089600	6	6826500			6834555	6838004	-	3'	8055	8.9e-06	2.06e-05	1.32e-07	MTMCSKAT	MTMCSKAT with 6 PC covariates	(1 of 5) PTHR26374:SF167 - TRANSCRIPTIONAL REGULATOR SUPERMAN	AT2G37740	Interacting selectively and non-covalently with any nucleic acid.; Interacting selectively and non-covalently with any nucleic acid.; Interacting selectively and non-covalently with any nucleic acid.; Interacting selectively and non-covalently with any metal ion.; Interacting selectively and non-covalently with any metal ion.; Interacting selectively and non-covalently with any metal ion.; Zinc f…	No
area_basal_growth_2w_5w	Potri.006G089700	6	6865500			6875893	6878254	+	5'	10393	8.1e-06	2.06e-05	1.32e-07	MTMCSKAT	MTMCSKAT with 6 PC covariates	(1 of 8) K08081 - Tropinone reductase 1 (TR1)		Tropinone reductase I; Tropinone reductase I; Tropinone reductase I; The chemical reactions and pathways, including anabolism and catabolism, by which living organisms transform chemical substances. Metabolic processes typically transform small molecules, but also include macromolecular processes such as DNA repair and replication, and protein synthesis and degradation.; The chemical reactions an…	No
total_basal_root_area_5w	Potri.006G089700	6	6865500			6875893	6878254	+	5'	10393	1.19e-05	2.83e-05	1.32e-07	MTMCSKAT	MTMCSKAT with 6 PC covariates	(1 of 8) K08081 - Tropinone reductase 1 (TR1)		Tropinone reductase I; Tropinone reductase I; Tropinone reductase I; The chemical reactions and pathways, including anabolism and catabolism, by which living organisms transform chemical substances. Metabolic processes typically transform small molecules, but also include macromolecular processes such as DNA repair and replication, and protein synthesis and degradation.; The chemical reactions an…	No
longest_lateral_root_3w	Potri.006G115100	6	9001500			9002197	9020524	+	5'	697	2.1e-06	0.000308002	1.32e-07	MTMCSKAT	MTMCSKAT with 6 PC covariates	(1 of 1) PTHR10357:SF141 - 1,4-ALPHA-GLUCAN-BRANCHING ENZYME 2-1, CHLOROPLASTIC/AMYLOPLASTIC-RELATED	AT5G03650	1,4-alpha-glucan branching enzyme; 1,4-alpha-glucan branching enzyme; 1,4-alpha-glucan branching enzyme; Catalysis of a biochemical reaction at physiological temperatures. In biologically catalyzed reactions, the reactants are known as substrates, and the catalysts are naturally occurring macromolecular substances known as enzymes. Enzymes possess specific binding sites for substrates, and are us…	No
root_PC1	Potri.006G152100	6	13348500			13354012	13358426	-	3'	5512	2e-05	4.74e-05	1.32e-07	MTMCSKAT	MTMCSKAT with 6 PC covariates	(1 of 1) PTHR12072//PTHR12072:SF4 - CWF19, CELL CYCLE CONTROL PROTEIN // CWF19-LIKE PROTEIN 1	AT5G56900	Catalysis of a biochemical reaction at physiological temperatures. In biologically catalyzed reactions, the reactants are known as substrates, and the catalysts are naturally occurring macromolecular substances known as enzymes. Enzymes possess specific binding sites for substrates, and are usually composed wholly or largely of protein, but RNA that has catalytic activity (ribozyme) is often also…	No
area_basal_growth_2w_5w	Potri.006G161200	6	15332000			15330357	15332270	-	Intragenic, non-exonic	0	1e-07	2.06e-05	1.32e-07	MTMCSKAT	MTMCSKAT with 6 PC covariates	(1 of 4) PTHR31734:SF5 - AUXIN-RESPONSIVE PROTEIN IAA27		A membrane-bounded organelle of eukaryotic cells in which chromosomes are housed and replicated. In most cells, the nucleus contains all of the cell's chromosomes except the organellar chromosomes, and is the site of RNA synthesis and processing. In some species, or in specialized cell types, RNA metabolism or DNA replication may be absent.; A membrane-bounded organelle of eukaryotic cells in whi…	No
root_area_PC2	Potri.006G161200	6	15333000			15330357	15332270	-	5'	730	1e-07	2.35e-05	1.32e-07	MTMCSKAT	MTMCSKAT with 6 PC covariates	(1 of 4) PTHR31734:SF5 - AUXIN-RESPONSIVE PROTEIN IAA27		A membrane-bounded organelle of eukaryotic cells in which chromosomes are housed and replicated. In most cells, the nucleus contains all of the cell's chromosomes except the organellar chromosomes, and is the site of RNA synthesis and processing. In some species, or in specialized cell types, RNA metabolism or DNA replication may be absent.; A membrane-bounded organelle of eukaryotic cells in whi…	No
total_basal_root_area_5w	Potri.006G161200	6	15333000			15330357	15332270	-	5'	730	1e-07	2.83e-05	1.32e-07	MTMCSKAT	MTMCSKAT with 6 PC covariates	(1 of 4) PTHR31734:SF5 - AUXIN-RESPONSIVE PROTEIN IAA27		A membrane-bounded organelle of eukaryotic cells in which chromosomes are housed and replicated. In most cells, the nucleus contains all of the cell's chromosomes except the organellar chromosomes, and is the site of RNA synthesis and processing. In some species, or in specialized cell types, RNA metabolism or DNA replication may be absent.; A membrane-bounded organelle of eukaryotic cells in whi…	No
longest_lateral_root_3w	Potri.006G167700	6	17292000			17282439	17286293	+	3'	5707	1e-07	0.000308002	1.32e-07	MTMCSKAT	MTMCSKAT with 6 PC covariates	(1 of 2) PTHR32467:SF23 - AP2-LIKE ETHYLENE-RESPONSIVE TRANSCRIPTION FACTOR AIL5	AT5G57390	Any molecular function by which a gene product interacts selectively and non-covalently with DNA (deoxyribonucleic acid).; Any molecular function by which a gene product interacts selectively and non-covalently with DNA (deoxyribonucleic acid).; Any molecular function by which a gene product interacts selectively and non-covalently with DNA (deoxyribonucleic acid).; Interacting selectively and no…	No
LRL_PC1	Potri.006G167700	6	17292000			17282439	17286293	+	3'	5707	2e-07	2.21e-05	1.32e-07	MTMCSKAT	MTMCSKAT with 6 PC covariates	(1 of 2) PTHR32467:SF23 - AP2-LIKE ETHYLENE-RESPONSIVE TRANSCRIPTION FACTOR AIL5	AT5G57390	Any molecular function by which a gene product interacts selectively and non-covalently with DNA (deoxyribonucleic acid).; Any molecular function by which a gene product interacts selectively and non-covalently with DNA (deoxyribonucleic acid).; Any molecular function by which a gene product interacts selectively and non-covalently with DNA (deoxyribonucleic acid).; Interacting selectively and no…	No
root_PC1	Potri.006G167700	6	17292000			17282439	17286293	+	3'	5707	2.7e-06	4.74e-05	1.32e-07	MTMCSKAT	MTMCSKAT with 6 PC covariates	(1 of 2) PTHR32467:SF23 - AP2-LIKE ETHYLENE-RESPONSIVE TRANSCRIPTION FACTOR AIL5	AT5G57390	Any molecular function by which a gene product interacts selectively and non-covalently with DNA (deoxyribonucleic acid).; Any molecular function by which a gene product interacts selectively and non-covalently with DNA (deoxyribonucleic acid).; Any molecular function by which a gene product interacts selectively and non-covalently with DNA (deoxyribonucleic acid).; Interacting selectively and no…	No
longest_lateral_root_3w	Potri.006G175300	6	18776000			18774448	18783212	+	Intragenic, non-exonic	0	1e-07	0.000308002	1.32e-07	MTMCSKAT	MTMCSKAT with 6 PC covariates	(1 of 2) PTHR10906:SF9 - PREPROTEIN TRANSLOCASE SUBUNIT SCY1, CHLOROPLASTIC	AT2G18710	The directed movement of proteins into, out of or within a cell, or between cells, by means of some agent such as a transporter or pore.; The directed movement of proteins into, out of or within a cell, or between cells, by means of some agent such as a transporter or pore.; The directed movement of proteins into, out of or within a cell, or between cells, by means of some agent such as a transpo…	No
longest_lateral_root_3w	Potri.006G193400	6	20786000			20786596	20786799	+	5'	596	1e-07	0.000308002	1.32e-07	MTMCSKAT	MTMCSKAT with 6 PC covariates	(1 of 12) PTHR13286//PTHR13286:SF8 - SAP30 // SUBFAMILY NOT NAMED		SAP30; SAP30; SUBFAMILY NOT NAMED; SUBFAMILY NOT NAMED	Yes
longest_lateral_root_3w	Potri.006G240400	6	24941000			24929365	24931029	+	3'	9971	1e-07	0.000308002	1.32e-07	MTMCSKAT	MTMCSKAT with 6 PC covariates	(1 of 2) PTHR22849//PTHR22849:SF35 - WDSAM1 PROTEIN // SUBFAMILY NOT NAMED	AT5G11550	Transferred entry: 2.3.2.23, 2.3.2.27 and 6.2.1.45; Transferred entry: 2.3.2.23, 2.3.2.27 and 6.2.1.45; Transferred entry: 2.3.2.23, 2.3.2.27 and 6.2.1.45; The selective, non-covalent, often stoichiometric, interaction of a molecule with one or more specific sites on another molecule.; The selective, non-covalent, often stoichiometric, interaction of a molecule with one or more specific sites on …	No
root_PC1	Potri.006G240400	6	24941000			24929365	24931029	+	3'	9971	2e-07	4.74e-05	1.32e-07	MTMCSKAT	MTMCSKAT with 6 PC covariates	(1 of 2) PTHR22849//PTHR22849:SF35 - WDSAM1 PROTEIN // SUBFAMILY NOT NAMED	AT5G11550	Transferred entry: 2.3.2.23, 2.3.2.27 and 6.2.1.45; Transferred entry: 2.3.2.23, 2.3.2.27 and 6.2.1.45; Transferred entry: 2.3.2.23, 2.3.2.27 and 6.2.1.45; The selective, non-covalent, often stoichiometric, interaction of a molecule with one or more specific sites on another molecule.; The selective, non-covalent, often stoichiometric, interaction of a molecule with one or more specific sites on …	No
root_area_PC1	Potri.006G253900	6	25895000			25888310	25897015	+	Exonic	0	2.1e-05	0.00010855	1.32e-07	MTMCSKAT	MTMCSKAT with 6 PC covariates	(1 of 4) PTHR18896:SF11 - PHOSPHOLIPASE D ALPHA 1-RELATED		Phospholipase D; Phospholipase D; Phospholipase D; Catalysis of a biochemical reaction at physiological temperatures. In biologically catalyzed reactions, the reactants are known as substrates, and the catalysts are naturally occurring macromolecular substances known as enzymes. Enzymes possess specific binding sites for substrates, and are usually composed wholly or largely of protein, but RNA t…	No
longest_lateral_root_3w	Potri.007G034500	7	2657500			2660923	2666217	-	3'	3423	1e-07	0.000308002	1.32e-07	MTMCSKAT	MTMCSKAT with 6 PC covariates	(1 of 2) PTHR27005//PTHR27005:SF34 - FAMILY NOT NAMED // WALL-ASSOCIATED RECEPTOR KINASE-LIKE 14-RELATED	AT2G23450	Non-specific serine/threonine protein kinase; Non-specific serine/threonine protein kinase; Non-specific serine/threonine protein kinase; Catalysis of the phosphorylation of an amino acid residue in a protein, usually according to the reaction: a protein + ATP = a phosphoprotein + ADP.; Catalysis of the phosphorylation of an amino acid residue in a protein, usually according to the reaction: a pr…	No
area_basal_growth_2w_5w	Potri.007G056400	7	5965500			5963930	5974768	+	Exonic	0	1e-07	2.06e-05	1.32e-07	MTMCSKAT	MTMCSKAT with 6 PC covariates	(1 of 2) PTHR24423//PTHR24423:SF436 - TWO-COMPONENT SENSOR HISTIDINE KINASE // HISTIDINE KINASE 1	AT2G17820	Histidine kinase; Histidine kinase; Histidine kinase; Catalysis of the phosphorylation of a histidine residue in response to detection of an extracellular signal such as a chemical ligand or change in environment, to initiate a change in cell state or activity. The two-component sensor is a histidine kinase that autophosphorylates a histidine residue in its active site. The phosphate is then tran…	No
LRL_PC2	Potri.007G056400	7	5965500			5963930	5974768	+	Exonic	0	1e-07	1.87e-06	1.32e-07	MTMCSKAT	MTMCSKAT with 6 PC covariates	(1 of 2) PTHR24423//PTHR24423:SF436 - TWO-COMPONENT SENSOR HISTIDINE KINASE // HISTIDINE KINASE 1	AT2G17820	Histidine kinase; Histidine kinase; Histidine kinase; Catalysis of the phosphorylation of a histidine residue in response to detection of an extracellular signal such as a chemical ligand or change in environment, to initiate a change in cell state or activity. The two-component sensor is a histidine kinase that autophosphorylates a histidine residue in its active site. The phosphate is then tran…	No
root_area_PC2	Potri.007G056400	7	5965500			5963930	5974768	+	Exonic	0	1e-07	2.35e-05	1.32e-07	MTMCSKAT	MTMCSKAT with 6 PC covariates	(1 of 2) PTHR24423//PTHR24423:SF436 - TWO-COMPONENT SENSOR HISTIDINE KINASE // HISTIDINE KINASE 1	AT2G17820	Histidine kinase; Histidine kinase; Histidine kinase; Catalysis of the phosphorylation of a histidine residue in response to detection of an extracellular signal such as a chemical ligand or change in environment, to initiate a change in cell state or activity. The two-component sensor is a histidine kinase that autophosphorylates a histidine residue in its active site. The phosphate is then tran…	No
root_PC2	Potri.007G056400	7	5965500			5963930	5974768	+	Exonic	0	5e-07	2.42e-06	1.32e-07	MTMCSKAT	MTMCSKAT with 6 PC covariates	(1 of 2) PTHR24423//PTHR24423:SF436 - TWO-COMPONENT SENSOR HISTIDINE KINASE // HISTIDINE KINASE 1	AT2G17820	Histidine kinase; Histidine kinase; Histidine kinase; Catalysis of the phosphorylation of a histidine residue in response to detection of an extracellular signal such as a chemical ligand or change in environment, to initiate a change in cell state or activity. The two-component sensor is a histidine kinase that autophosphorylates a histidine residue in its active site. The phosphate is then tran…	No
total_basal_root_area_5w	Potri.007G056400	7	5965500			5963930	5974768	+	Exonic	0	1e-07	2.83e-05	1.32e-07	MTMCSKAT	MTMCSKAT with 6 PC covariates	(1 of 2) PTHR24423//PTHR24423:SF436 - TWO-COMPONENT SENSOR HISTIDINE KINASE // HISTIDINE KINASE 1	AT2G17820	Histidine kinase; Histidine kinase; Histidine kinase; Catalysis of the phosphorylation of a histidine residue in response to detection of an extracellular signal such as a chemical ligand or change in environment, to initiate a change in cell state or activity. The two-component sensor is a histidine kinase that autophosphorylates a histidine residue in its active site. The phosphate is then tran…	No
longest_lateral_root_3w	Potri.007G098200	7	12439500			12435564	12439670	+	Exonic	0	1e-07	0.000308002	1.32e-07	MTMCSKAT	MTMCSKAT with 6 PC covariates	(1 of 2) PTHR13890//PTHR13890:SF9 - RNA SPLICING PROTEIN MRS2, MITOCHONDRIAL // SUBFAMILY NOT NAMED		Interacting selectively and non-covalently with FMN, flavin mononucleotide, the coenzyme or the prosthetic group of various flavoprotein oxidoreductase enzymes.; Interacting selectively and non-covalently with FMN, flavin mononucleotide, the coenzyme or the prosthetic group of various flavoprotein oxidoreductase enzymes.; Catalysis of an oxidation-reduction (redox) reaction, a reversible chemical…	No
LRL_PC1	Potri.007G098200	7	12439500			12435564	12439670	+	Exonic	0	1.6e-05	2.21e-05	1.32e-07	MTMCSKAT	MTMCSKAT with 6 PC covariates	(1 of 2) PTHR13890//PTHR13890:SF9 - RNA SPLICING PROTEIN MRS2, MITOCHONDRIAL // SUBFAMILY NOT NAMED		Interacting selectively and non-covalently with FMN, flavin mononucleotide, the coenzyme or the prosthetic group of various flavoprotein oxidoreductase enzymes.; Interacting selectively and non-covalently with FMN, flavin mononucleotide, the coenzyme or the prosthetic group of various flavoprotein oxidoreductase enzymes.; Catalysis of an oxidation-reduction (redox) reaction, a reversible chemical…	No
longest_lateral_root_3w	Potri.007G098700	7	12494500			12486584	12491284	-	5'	3216	1e-07	0.000308002	1.32e-07	MTMCSKAT	MTMCSKAT with 6 PC covariates	(1 of 1) K17872 - NADH:ubiquinone reductase (non-electrogenic) (ndh2)	AT5G08740	NADH:ubiquinone reductase (non-electrogenic); NADH:ubiquinone reductase (non-electrogenic); NADH:ubiquinone reductase (non-electrogenic); Catalysis of an oxidation-reduction (redox) reaction, a reversible chemical reaction in which the oxidation state of an atom or atoms within a molecule is altered. One substrate acts as a hydrogen or electron donor and becomes oxidized, while the other acts as …	No
root_area_PC2	Potri.007G145700	7	15488500			15488556	15492607	-	3'	56	6.7e-06	2.35e-05	1.32e-07	MTMCSKAT	MTMCSKAT with 6 PC covariates	(1 of 1) PTHR34669:SF1 - MESOPHYLL-CELL RNAI LIBRARY LINE 7-LIKE PROTEIN	AT2G31840	FAMILY NOT NAMED; MESOPHYLL-CELL RNAI LIBRARY LINE 7-LIKE PROTEIN; Thioredoxin-like	No
longest_lateral_root_3w	Potri.008G020000	8	1056500			1054705	1056851	+	Exonic	0	1e-07	0.000308002	1.32e-07	MTMCSKAT	MTMCSKAT with 6 PC covariates	(1 of 4) K02975 - small subunit ribosomal protein S25e (RP-S25e, RPS25)	AT2G21580; AT4G34555; AT4G39200	small subunit ribosomal protein S25e; small subunit ribosomal protein S25e; small subunit ribosomal protein S25e; 40S ribosomal protein S25; 40S ribosomal protein S25; 40S ribosomal protein S25; RIBOSOMAL S25 40S RIBONUCLEOPROTEIN S25 MULTIGENE FAMILY TRANSCRIPTION STRAIN DIRECT; RIBOSOMAL S25 40S RIBONUCLEOPROTEIN S25 MULTIGENE FAMILY TRANSCRIPTION STRAIN DIRECT; RIBOSOMAL S25 40S RIBONUCLEOPROT…	No
longest_lateral_root_3w	Potri.008G146600	8	9876500			9872926	9876584	-	Exonic	0	1.3e-06	0.000308002	1.32e-07	MTMCSKAT	MTMCSKAT with 6 PC covariates	(1 of 2) PTHR10177:SF206 - CYCLIN-D1-1	AT1G70210	A membrane-bounded organelle of eukaryotic cells in which chromosomes are housed and replicated. In most cells, the nucleus contains all of the cell's chromosomes except the organellar chromosomes, and is the site of RNA synthesis and processing. In some species, or in specialized cell types, RNA metabolism or DNA replication may be absent.; A membrane-bounded organelle of eukaryotic cells in whi…	No
root_area_PC1	Potri.008G146600	8	9876500			9872926	9876584	-	Exonic	0	2.7e-05	0.00010855	1.32e-07	MTMCSKAT	MTMCSKAT with 6 PC covariates	(1 of 2) PTHR10177:SF206 - CYCLIN-D1-1	AT1G70210	A membrane-bounded organelle of eukaryotic cells in which chromosomes are housed and replicated. In most cells, the nucleus contains all of the cell's chromosomes except the organellar chromosomes, and is the site of RNA synthesis and processing. In some species, or in specialized cell types, RNA metabolism or DNA replication may be absent.; A membrane-bounded organelle of eukaryotic cells in whi…	No
root_PC1	Potri.008G146600	8	9876500			9872926	9876584	-	Exonic	0	9.4e-06	4.74e-05	1.32e-07	MTMCSKAT	MTMCSKAT with 6 PC covariates	(1 of 2) PTHR10177:SF206 - CYCLIN-D1-1	AT1G70210	A membrane-bounded organelle of eukaryotic cells in which chromosomes are housed and replicated. In most cells, the nucleus contains all of the cell's chromosomes except the organellar chromosomes, and is the site of RNA synthesis and processing. In some species, or in specialized cell types, RNA metabolism or DNA replication may be absent.; A membrane-bounded organelle of eukaryotic cells in whi…	No
root_PC1	Potri.008G173100	8	11815500			11813207	11814586	-	5'	914	4.4e-05	4.74e-05	1.32e-07	MTMCSKAT	MTMCSKAT with 6 PC covariates	(1 of 2) PTHR22884:SF95 - HISTONE-LYSINE N-METHYLTRANSFERASE, H3 LYSINE-9 SPECIFIC SUVH7-RELATED	AT4G13460	Histone-lysine N-methyltransferase; Interacting selectively and non-covalently with any protein or protein complex (a complex of two or more proteins that may include other nonprotein molecules).; A membrane-bounded organelle of eukaryotic cells in which chromosomes are housed and replicated. In most cells, the nucleus contains all of the cell's chromosomes except the organellar chromosomes, and …	No
root_area_PC1	Potri.008G181200	8	12357500			12357378	12363480	+	Exonic	0	4.7e-05	0.00010855	1.32e-07	MTMCSKAT	MTMCSKAT with 6 PC covariates	(1 of 5) PF07714//PF12819 - Protein tyrosine kinase (Pkinase_Tyr) // Carbohydrate-binding protein of the ER (Malectin_like)	AT1G67720	Non-specific serine/threonine protein kinase; Non-specific serine/threonine protein kinase; Non-specific serine/threonine protein kinase; Catalysis of the phosphorylation of an amino acid residue in a protein, usually according to the reaction: a protein + ATP = a phosphoprotein + ADP.; Catalysis of the phosphorylation of an amino acid residue in a protein, usually according to the reaction: a pr…	No
area_basal_growth_2w_5w	Potri.008G217900	8	17933500			17928561	17929013	-	5'	4487	1.3e-05	2.06e-05	1.32e-07	MTMCSKAT	MTMCSKAT with 6 PC covariates	(1 of 2) PTHR11064//PTHR11064:SF34 - CCAAT-BINDING TRANSCRIPTION FACTOR-RELATED // SUBFAMILY NOT NAMED		Interacting selectively and non-covalently with a nonidentical protein to form a heterodimer.; Interacting selectively and non-covalently with a nonidentical protein to form a heterodimer.; DNA polymerase epsilon, subunit D; DNA polymerase epsilon, subunit D; Histone-like transcription factor (CBF/NF-Y) and archaeal histone; Histone-like transcription factor (CBF/NF-Y) and archaeal histone; CCAAT…	No
longest_lateral_root_3w	Potri.009G035000	9	4490500			4485852	4488646	+	3'	1854	8.8e-05	0.000308002	1.32e-07	MTMCSKAT	MTMCSKAT with 6 PC covariates	(1 of 2) PTHR31442:SF6 - DNA-BINDING DOMAIN-CONTAINING PROTEIN-RELATED	AT3G46640; AT5G59570	Any molecular function by which a gene product interacts selectively and non-covalently with DNA (deoxyribonucleic acid).; Any molecular function by which a gene product interacts selectively and non-covalently with DNA (deoxyribonucleic acid).; Myb-like DNA-binding domain; Myb-like DNA-binding domain; Myb-type HTH DNA-binding domain profile; Myb-type HTH DNA-binding domain profile; FAMILY NOT NA…	No	Bud set; Leaf drop (McKown et al., 2014)
root_area_PC2	Potri.009G063100	9	6455500			6450076	6452218	-	5'	3282	1.3e-05	2.35e-05	1.32e-07	MTMCSKAT	MTMCSKAT with 6 PC covariates	(1 of 8) PTHR11695:SF497 - CINNAMYL ALCOHOL DEHYDROGENASE 6-RELATED	AT4G37980; AT4G37990	Cinnamyl-alcohol dehydrogenase; Cinnamyl-alcohol dehydrogenase; Interacting selectively and non-covalently with zinc (Zn) ions.; Interacting selectively and non-covalently with zinc (Zn) ions.; Catalysis of an oxidation-reduction (redox) reaction, a reversible chemical reaction in which the oxidation state of an atom or atoms within a molecule is altered. One substrate acts as a hydrogen or elect…	No
longest_lateral_root_3w	Potri.009G147900	9	11651500			11651719	11652600	-	3'	219	5.5e-05	0.000308002	1.32e-07	MTMCSKAT	MTMCSKAT with 6 PC covariates	(1 of 12) PTHR11527:SF158 - 17.6 KDA CLASS I HEAT SHOCK PROTEIN 1-RELATED	AT1G07400; AT1G59860; AT2G29500	HSP20 family protein; HSP20 family protein; HSP20 family protein; Molecular chaperone (small heat-shock protein Hsp26/Hsp42); Molecular chaperone (small heat-shock protein Hsp26/Hsp42); Molecular chaperone (small heat-shock protein Hsp26/Hsp42); Hsp20/alpha crystallin family; Hsp20/alpha crystallin family; Hsp20/alpha crystallin family; Heat shock hsp20 proteins family profile; Heat shock hsp20 p…	No
longest_lateral_root_3w	Potri.010G010500	10	1277500			1302367	1303559	-	3'	24867	3.4e-06	0.000308002	1.32e-07	MTMCSKAT	MTMCSKAT with 6 PC covariates	(1 of 3) PTHR14155:SF117 - E3 UBIQUITIN-PROTEIN LIGASE ATL41-RELATED	AT3G16720	Interacting selectively and non-covalently with any protein or protein complex (a complex of two or more proteins that may include other nonprotein molecules).; Interacting selectively and non-covalently with any protein or protein complex (a complex of two or more proteins that may include other nonprotein molecules).; Interacting selectively and non-covalently with any protein or protein comple…	No
root_area_PC1	Potri.010G031800	10	4685500			4663851	4675020	-	5'	10480	1e-07	0.00010855	1.32e-07	MTMCSKAT	MTMCSKAT with 6 PC covariates	(1 of 2) K17545 - serine/threonine-protein kinase ULK4 [EC:2.7.11.1] (ULK4)	AT5G18700	Non-specific serine/threonine protein kinase; Non-specific serine/threonine protein kinase; Non-specific serine/threonine protein kinase; Catalysis of the phosphorylation of an amino acid residue in a protein, usually according to the reaction: a protein + ATP = a phosphoprotein + ADP.; Catalysis of the phosphorylation of an amino acid residue in a protein, usually according to the reaction: a pr…	No
longest_lateral_root_3w	Potri.010G114000	10	13246500			13236634	13243138	-	5'	3362	2e-07	0.000308002	1.32e-07	MTMCSKAT	MTMCSKAT with 6 PC covariates	(1 of 2) PTHR10641//PTHR10641:SF507 - MYB-LIKE DNA-BINDING PROTEIN MYB // SUBFAMILY NOT NAMED		Any molecular function by which a gene product interacts selectively and non-covalently with DNA (deoxyribonucleic acid).; Any molecular function by which a gene product interacts selectively and non-covalently with DNA (deoxyribonucleic acid).; Any molecular function by which a gene product interacts selectively and non-covalently with DNA (deoxyribonucleic acid).; Transcription factor, Myb supe…	No
area_basal_growth_2w_5w	Potri.010G165800	10	16940500			16935761	16940110	+	3'	390	1e-07	2.06e-05	1.32e-07	MTMCSKAT	MTMCSKAT with 6 PC covariates	(1 of 7) PTHR10783:SF43 - PHOSPHATE TRANSPORTER PHO1 HOMOLOG 2-RELATED	AT1G14040; AT2G03240; AT2G03260	The component of a membrane consisting of the gene products and protein complexes having at least some part of their peptide sequence embedded in the hydrophobic region of the membrane.; The component of a membrane consisting of the gene products and protein complexes having at least some part of their peptide sequence embedded in the hydrophobic region of the membrane.; SPX domain; SPX domain; E…	No
root_area_PC2	Potri.010G165800	10	16939500			16935761	16940110	+	Exonic	0	7e-07	2.35e-05	1.32e-07	MTMCSKAT	MTMCSKAT with 6 PC covariates	(1 of 7) PTHR10783:SF43 - PHOSPHATE TRANSPORTER PHO1 HOMOLOG 2-RELATED	AT1G14040; AT2G03240; AT2G03260	The component of a membrane consisting of the gene products and protein complexes having at least some part of their peptide sequence embedded in the hydrophobic region of the membrane.; The component of a membrane consisting of the gene products and protein complexes having at least some part of their peptide sequence embedded in the hydrophobic region of the membrane.; SPX domain; SPX domain; E…	No
total_basal_root_area_5w	Potri.010G165800	10	16940500			16935761	16940110	+	3'	390	1e-07	2.83e-05	1.32e-07	MTMCSKAT	MTMCSKAT with 6 PC covariates	(1 of 7) PTHR10783:SF43 - PHOSPHATE TRANSPORTER PHO1 HOMOLOG 2-RELATED	AT1G14040; AT2G03240; AT2G03260	The component of a membrane consisting of the gene products and protein complexes having at least some part of their peptide sequence embedded in the hydrophobic region of the membrane.; The component of a membrane consisting of the gene products and protein complexes having at least some part of their peptide sequence embedded in the hydrophobic region of the membrane.; SPX domain; SPX domain; E…	No
LRL_PC2	Potri.011G028100	11	2315500			2306713	2309841	+	3'	5659	4e-07	1.87e-06	1.32e-07	MTMCSKAT	MTMCSKAT with 6 PC covariates	(1 of 44) PF01657//PF07714 - Salt stress response/antifungal (Stress-antifung) // Protein tyrosine kinase (Pkinase_Tyr)		Non-specific serine/threonine protein kinase; Non-specific serine/threonine protein kinase; Catalysis of the phosphorylation of an amino acid residue in a protein, usually according to the reaction: a protein + ATP = a phosphoprotein + ADP.; Catalysis of the phosphorylation of an amino acid residue in a protein, usually according to the reaction: a protein + ATP = a phosphoprotein + ADP.; Catalys…	No
LRL_PC2	Potri.011G028200	11	2316500			2321467	2324017	+	5'	4967	4e-07	1.87e-06	1.32e-07	MTMCSKAT	MTMCSKAT with 6 PC covariates	(1 of 44) PF01657//PF07714 - Salt stress response/antifungal (Stress-antifung) // Protein tyrosine kinase (Pkinase_Tyr)		Non-specific serine/threonine protein kinase; Non-specific serine/threonine protein kinase; Catalysis of the phosphorylation of an amino acid residue in a protein, usually according to the reaction: a protein + ATP = a phosphoprotein + ADP.; Catalysis of the phosphorylation of an amino acid residue in a protein, usually according to the reaction: a protein + ATP = a phosphoprotein + ADP.; Interac…	No
area_basal_growth_2w_5w	Potri.011G033300	11	2733500			2733301	2734983	-	Exonic	0	5.4e-06	2.06e-05	1.32e-07	MTMCSKAT	MTMCSKAT with 6 PC covariates	(1 of 3) PTHR23315//PTHR23315:SF112 - BETA CATENIN-RELATED ARMADILLO REPEAT-CONTAINING // U-BOX DOMAIN-CONTAINING PROTEIN 8	AT4G21350	Transferred entry: 2.3.2.23, 2.3.2.27 and 6.2.1.45; Transferred entry: 2.3.2.23, 2.3.2.27 and 6.2.1.45; Transferred entry: 2.3.2.23, 2.3.2.27 and 6.2.1.45; Catalysis of the transfer of ubiquitin from one protein to another via the reaction X-Ub + Y --> Y-Ub + X, where both X-Ub and Y-Ub are covalent linkages.; Catalysis of the transfer of ubiquitin from one protein to another via the reaction X-U…	No
root_PC1	Potri.011G036100	11	3044500			3045452	3049061	-	3'	952	1.1e-06	4.74e-05	1.32e-07	MTMCSKAT	MTMCSKAT with 6 PC covariates	(1 of 42) PTHR27002:SF84 - ATP BINDING / PROTEIN KINASE-RELATED		Non-specific serine/threonine protein kinase; Non-specific serine/threonine protein kinase; Non-specific serine/threonine protein kinase; Catalysis of the phosphorylation of an amino acid residue in a protein, usually according to the reaction: a protein + ATP = a phosphoprotein + ADP.; Catalysis of the phosphorylation of an amino acid residue in a protein, usually according to the reaction: a pr…	No
root_area_PC2	Potri.011G037900	11	3210500			3206679	3208844	-	5'	1656	1.8e-05	2.35e-05	1.32e-07	MTMCSKAT	MTMCSKAT with 6 PC covariates	(1 of 42) PTHR27002:SF84 - ATP BINDING / PROTEIN KINASE-RELATED	AT1G11330; AT1G11350	Non-specific serine/threonine protein kinase; Catalysis of the phosphorylation of an amino acid residue in a protein, usually according to the reaction: a protein + ATP = a phosphoprotein + ADP.; Interacting selectively and non-covalently with ATP, adenosine 5'-triphosphate, a universally important coenzyme and enzyme regulator.; The process of introducing a phosphate group on to a protein.; The …	No	Leaf number on shoot (Sun et al., 2019)
longest_lateral_root_3w	Potri.011G048500	11	4171500			4174420	4175347	+	5'	2920	2e-07	0.000308002	1.32e-07	MTMCSKAT	MTMCSKAT with 6 PC covariates	(1 of 9) 2.8.2.24 - Desulfoglucosinolate sulfotransferase	AT1G18590; AT1G74090; AT1G74100	Desulfoglucosinolate sulfotransferase; Desulfoglucosinolate sulfotransferase; Catalysis of the transfer of a sulfate group from 3'-phosphoadenosine 5'-phosphosulfate to the hydroxyl group of an acceptor, producing the sulfated derivative and 3'-phosphoadenosine 5'-phosphate.; Catalysis of the transfer of a sulfate group from 3'-phosphoadenosine 5'-phosphosulfate to the hydroxyl group of an accept…	No
root_area_PC1	Potri.011G048500	11	4171500			4174420	4175347	+	5'	2920	6.4e-06	0.00010855	1.32e-07	MTMCSKAT	MTMCSKAT with 6 PC covariates	(1 of 9) 2.8.2.24 - Desulfoglucosinolate sulfotransferase	AT1G18590; AT1G74090; AT1G74100	Desulfoglucosinolate sulfotransferase; Desulfoglucosinolate sulfotransferase; Catalysis of the transfer of a sulfate group from 3'-phosphoadenosine 5'-phosphosulfate to the hydroxyl group of an acceptor, producing the sulfated derivative and 3'-phosphoadenosine 5'-phosphate.; Catalysis of the transfer of a sulfate group from 3'-phosphoadenosine 5'-phosphosulfate to the hydroxyl group of an accept…	No
longest_lateral_root_3w	Potri.011G086300	11	9954500			9995156	9995703	+	5'	40656	1.8e-05	0.000308002	1.32e-07	MTMCSKAT	MTMCSKAT with 6 PC covariates			FAMILY NOT NAMED; FAMILY NOT NAMED	Yes
area_basal_growth_2w_5w	Potri.011G100600	11	12275500			12274619	12278101	-	Intragenic, non-exonic	0	1.7e-05	2.06e-05	1.32e-07	MTMCSKAT	MTMCSKAT with 6 PC covariates	(1 of 16) 1.14.13.173 - 11-oxo-beta-amyrin 30-oxidase / CYP72A154	AT3G14610; AT3G14630; AT3G14640; AT3G14650; AT3G14660; AT3G14680; AT3G14690	11-oxo-beta-amyrin 30-oxidase; 11-oxo-beta-amyrin 30-oxidase; Catalysis of the incorporation of one atom from molecular oxygen into a compound and the reduction of the other atom of oxygen to water.; Catalysis of the incorporation of one atom from molecular oxygen into a compound and the reduction of the other atom of oxygen to water.; Interacting selectively and non-covalently with iron (Fe) ion…	No
root_area_PC2	Potri.011G100600	11	12275500			12274619	12278101	-	Intragenic, non-exonic	0	3.8e-06	2.35e-05	1.32e-07	MTMCSKAT	MTMCSKAT with 6 PC covariates	(1 of 16) 1.14.13.173 - 11-oxo-beta-amyrin 30-oxidase / CYP72A154	AT3G14610; AT3G14630; AT3G14640; AT3G14650; AT3G14660; AT3G14680; AT3G14690	11-oxo-beta-amyrin 30-oxidase; 11-oxo-beta-amyrin 30-oxidase; Catalysis of the incorporation of one atom from molecular oxygen into a compound and the reduction of the other atom of oxygen to water.; Catalysis of the incorporation of one atom from molecular oxygen into a compound and the reduction of the other atom of oxygen to water.; Interacting selectively and non-covalently with iron (Fe) ion…	No
total_basal_root_area_5w	Potri.011G100600	11	12275500			12274619	12278101	-	Intragenic, non-exonic	0	1.5e-05	2.83e-05	1.32e-07	MTMCSKAT	MTMCSKAT with 6 PC covariates	(1 of 16) 1.14.13.173 - 11-oxo-beta-amyrin 30-oxidase / CYP72A154	AT3G14610; AT3G14630; AT3G14640; AT3G14650; AT3G14660; AT3G14680; AT3G14690	11-oxo-beta-amyrin 30-oxidase; 11-oxo-beta-amyrin 30-oxidase; Catalysis of the incorporation of one atom from molecular oxygen into a compound and the reduction of the other atom of oxygen to water.; Catalysis of the incorporation of one atom from molecular oxygen into a compound and the reduction of the other atom of oxygen to water.; Interacting selectively and non-covalently with iron (Fe) ion…	No
LRL_PC1	Potri.011G131300	11	15659500			15653213	15656124	-	5'	3376	1.3e-05	2.21e-05	1.32e-07	MTMCSKAT	MTMCSKAT with 6 PC covariates	similar to zinc finger protein-related; similar to C2H2 type; similar to domain; [ co-ortholog (1of2) of At4g27240, At5g54630, ]	AT4G27240; AT5G54630	Catalysis of the reaction: NAD+ + (ADP-D-ribosyl)(n)-acceptor = nicotinamide + (ADP-D-ribosyl)(n+1)-acceptor.; Catalysis of the reaction: NAD+ + (ADP-D-ribosyl)(n)-acceptor = nicotinamide + (ADP-D-ribosyl)(n+1)-acceptor.; Catalysis of the reaction: NAD+ + (ADP-D-ribosyl)(n)-acceptor = nicotinamide + (ADP-D-ribosyl)(n+1)-acceptor.; FAMILY NOT NAMED; FAMILY NOT NAMED; FAMILY NOT NAMED; SUBFAMILY NO…	No
area_basal_growth_2w_5w	Potri.011G160300	11	17791500			17791721	17793323	+	5'	221	1.05e-05	2.06e-05	1.32e-07	MTMCSKAT	MTMCSKAT with 6 PC covariates	(1 of 33) PTHR32448:SF11 - BERBERINE BRIDGE ENZYME-RELATED	AT1G30760; AT2G34790	Tetrahydroberberine oxidase; Tetrahydroberberine oxidase; Catalysis of a biochemical reaction at physiological temperatures. In biologically catalyzed reactions, the reactants are known as substrates, and the catalysts are naturally occurring macromolecular substances known as enzymes. Enzymes possess specific binding sites for substrates, and are usually composed wholly or largely of protein, bu…	No
area_basal_growth_2w_5w	Potri.012G008900	12	754500			752522	752857	+	3'	1643	2.3e-06	2.06e-05	1.32e-07	MTMCSKAT	MTMCSKAT with 6 PC covariates				No
root_area_PC2	Potri.012G008900	12	754500			752522	752857	+	3'	1643	7e-07	2.35e-05	1.32e-07	MTMCSKAT	MTMCSKAT with 6 PC covariates				No
total_basal_root_area_5w	Potri.012G008900	12	754500			752522	752857	+	3'	1643	3.2e-06	2.83e-05	1.32e-07	MTMCSKAT	MTMCSKAT with 6 PC covariates				No
root_area_PC1	Potri.012G051800	12	5071500			5081391	5082485	-	3'	9891	1.7e-05	0.00010855	1.32e-07	MTMCSKAT	MTMCSKAT with 6 PC covariates				No
root_PC1	Potri.012G058400	12	6082500			6082195	6087076	-	Exonic	0	1.2e-05	4.74e-05	1.32e-07	MTMCSKAT	MTMCSKAT with 6 PC covariates	(1 of 1) PTHR24115//PTHR24115:SF372 - FAMILY NOT NAMED // KIF19A	AT1G18550	Plus-end-directed kinesin ATPase; Plus-end-directed kinesin ATPase; Plus-end-directed kinesin ATPase; Catalysis of movement along a microtubule, coupled to the hydrolysis of a nucleoside triphosphate (usually ATP).; Catalysis of movement along a microtubule, coupled to the hydrolysis of a nucleoside triphosphate (usually ATP).; Catalysis of movement along a microtubule, coupled to the hydrolysis …	No
longest_lateral_root_3w	Potri.012G062601	12	7144500			7087527	7087980	+	3'	56520	1.3e-05	0.000308002	1.32e-07	MTMCSKAT	MTMCSKAT with 6 PC covariates	(1 of 3) K01601 - ribulose-bisphosphate carboxylase large chain (rbcL)		Ribulose-bisphosphate carboxylase; Interacting selectively and non-covalently with magnesium (Mg) ions.; ribulose-bisphosphate carboxylase large chain; Ribulose bisphosphate carboxylase large chain, catalytic domain; RIBOSOMAL PROTEIN S15, BACTERIAL AND ORGANELLAR; RIBULOSE BISPHOSPHATE CARBOXYLASE LARGE CHAIN-RELATED; RuBisCo, C-terminal domain	No
longest_lateral_root_3w	Potri.012G076900	12	10228500			10226565	10227210	-	5'	1290	2.9e-06	0.000308002	1.32e-07	MTMCSKAT	MTMCSKAT with 6 PC covariates				Yes
longest_lateral_root_3w	Potri.012G090300	12	11706500			11702063	11705899	-	5'	601	2.5e-06	0.000308002	1.32e-07	MTMCSKAT	MTMCSKAT with 6 PC covariates	(1 of 2) 2.1.1.77 - Protein-L-isoaspartate(D-aspartate) O-methyltransferase / Protein L-isoaspartyl methyltransferase	AT3G48330	Protein-L-isoaspartate(D-aspartate) O-methyltransferase; Protein-L-isoaspartate(D-aspartate) O-methyltransferase; Catalysis of the reaction: S-adenosyl-L-methionine + protein L-beta-aspartate = S-adenosyl-L-homocysteine + protein L-beta-aspartate methyl ester.; Catalysis of the reaction: S-adenosyl-L-methionine + protein L-beta-aspartate = S-adenosyl-L-homocysteine + protein L-beta-aspartate meth…	No
area_basal_growth_2w_5w	Potri.012G128100	12	14572500			14570285	14572409	-	5'	91	1.3e-06	2.06e-05	1.32e-07	MTMCSKAT	MTMCSKAT with 6 PC covariates	(1 of 23) PF04674 - Phosphate-induced protein 1 conserved region (Phi_1)	AT5G51550	Catalysis of the hydrolysis of peptide bonds by a mechanism in which water acts as a nucleophile, one or two metal ions hold the water molecule in place, and charged amino acid side chains are ligands for the metal ions.; Catalysis of the hydrolysis of peptide bonds by a mechanism in which water acts as a nucleophile, one or two metal ions hold the water molecule in place, and charged amino acid …	No
root_area_PC2	Potri.012G128100	12	14572500			14570285	14572409	-	5'	91	1.4e-05	2.35e-05	1.32e-07	MTMCSKAT	MTMCSKAT with 6 PC covariates	(1 of 23) PF04674 - Phosphate-induced protein 1 conserved region (Phi_1)	AT5G51550	Catalysis of the hydrolysis of peptide bonds by a mechanism in which water acts as a nucleophile, one or two metal ions hold the water molecule in place, and charged amino acid side chains are ligands for the metal ions.; Catalysis of the hydrolysis of peptide bonds by a mechanism in which water acts as a nucleophile, one or two metal ions hold the water molecule in place, and charged amino acid …	No
total_basal_root_area_5w	Potri.012G128100	12	14572500			14570285	14572409	-	5'	91	2.7e-06	2.83e-05	1.32e-07	MTMCSKAT	MTMCSKAT with 6 PC covariates	(1 of 23) PF04674 - Phosphate-induced protein 1 conserved region (Phi_1)	AT5G51550	Catalysis of the hydrolysis of peptide bonds by a mechanism in which water acts as a nucleophile, one or two metal ions hold the water molecule in place, and charged amino acid side chains are ligands for the metal ions.; Catalysis of the hydrolysis of peptide bonds by a mechanism in which water acts as a nucleophile, one or two metal ions hold the water molecule in place, and charged amino acid …	No
root_area_PC1	Potri.012G131800	12	14816500			14813086	14821158	+	Intragenic, non-exonic	0	1.7e-06	0.00010855	1.32e-07	MTMCSKAT	MTMCSKAT with 6 PC covariates	(1 of 2) PTHR13832//PTHR13832:SF307 - PROTEIN PHOSPHATASE 2C // SUBFAMILY NOT NAMED	AT5G51760	Protein-serine/threonine phosphatase; Protein-serine/threonine phosphatase; Protein-serine/threonine phosphatase; Catalysis of a biochemical reaction at physiological temperatures. In biologically catalyzed reactions, the reactants are known as substrates, and the catalysts are naturally occurring macromolecular substances known as enzymes. Enzymes possess specific binding sites for substrates, a…	No
root_PC1	Potri.012G131800	12	14814500			14813086	14821158	+	Intragenic, non-exonic	0	2e-05	4.74e-05	1.32e-07	MTMCSKAT	MTMCSKAT with 6 PC covariates	(1 of 2) PTHR13832//PTHR13832:SF307 - PROTEIN PHOSPHATASE 2C // SUBFAMILY NOT NAMED	AT5G51760	Protein-serine/threonine phosphatase; Protein-serine/threonine phosphatase; Protein-serine/threonine phosphatase; Catalysis of a biochemical reaction at physiological temperatures. In biologically catalyzed reactions, the reactants are known as substrates, and the catalysts are naturally occurring macromolecular substances known as enzymes. Enzymes possess specific binding sites for substrates, a…	No
longest_lateral_root_3w	Potri.013G080500	13	7051500			7051433	7053149	-	Exonic	0	8e-07	0.000308002	1.32e-07	MTMCSKAT	MTMCSKAT with 6 PC covariates	(1 of 12) 3.2.2.9 - Adenosylhomocysteine nucleosidase / S-adenosylhomocysteine/5'-methylthioadenosine nucleosidase		Adenosylhomocysteine nucleosidase; Adenosylhomocysteine nucleosidase; Catalysis of a biochemical reaction at physiological temperatures. In biologically catalyzed reactions, the reactants are known as substrates, and the catalysts are naturally occurring macromolecular substances known as enzymes. Enzymes possess specific binding sites for substrates, and are usually composed wholly or largely of…	No
area_basal_growth_2w_5w	Potri.013G088100	13	8615500			8652583	8677213	+	5'	37083	6e-07	2.06e-05	1.32e-07	MTMCSKAT	MTMCSKAT with 6 PC covariates	(1 of 1) K15747 - beta-ring hydroxylase (LUT5, CYP97A3)	AT1G31800	Catalysis of the incorporation of one atom from molecular oxygen into a compound and the reduction of the other atom of oxygen to water.; Catalysis of the incorporation of one atom from molecular oxygen into a compound and the reduction of the other atom of oxygen to water.; Interacting selectively and non-covalently with iron (Fe) ions.; Interacting selectively and non-covalently with iron (Fe) …	No
root_area_PC2	Potri.013G088100	13	8615500			8652583	8677213	+	5'	37083	2.6e-06	2.35e-05	1.32e-07	MTMCSKAT	MTMCSKAT with 6 PC covariates	(1 of 1) K15747 - beta-ring hydroxylase (LUT5, CYP97A3)	AT1G31800	Catalysis of the incorporation of one atom from molecular oxygen into a compound and the reduction of the other atom of oxygen to water.; Catalysis of the incorporation of one atom from molecular oxygen into a compound and the reduction of the other atom of oxygen to water.; Interacting selectively and non-covalently with iron (Fe) ions.; Interacting selectively and non-covalently with iron (Fe) …	No
total_basal_root_area_5w	Potri.013G088100	13	8615500			8652583	8677213	+	5'	37083	1.3e-06	2.83e-05	1.32e-07	MTMCSKAT	MTMCSKAT with 6 PC covariates	(1 of 1) K15747 - beta-ring hydroxylase (LUT5, CYP97A3)	AT1G31800	Catalysis of the incorporation of one atom from molecular oxygen into a compound and the reduction of the other atom of oxygen to water.; Catalysis of the incorporation of one atom from molecular oxygen into a compound and the reduction of the other atom of oxygen to water.; Interacting selectively and non-covalently with iron (Fe) ions.; Interacting selectively and non-covalently with iron (Fe) …	No
area_basal_growth_2w_5w	Potri.013G088300	13	8890500			9058271	9058920	-	3'	167771	7.1e-06	2.06e-05	1.32e-07	MTMCSKAT	MTMCSKAT with 6 PC covariates				No
root_area_PC2	Potri.013G097100	13	10572500			10575622	10578123	+	5'	3122	1.1e-06	2.35e-05	1.32e-07	MTMCSKAT	MTMCSKAT with 6 PC covariates	(1 of 85) PTHR11017//PTHR11017:SF174 - LEUCINE-RICH REPEAT-CONTAINING PROTEIN // SUBFAMILY NOT NAMED		Interacting selectively and non-covalently with any protein or protein complex (a complex of two or more proteins that may include other nonprotein molecules).; Interacting selectively and non-covalently with any protein or protein complex (a complex of two or more proteins that may include other nonprotein molecules).; Leucine-rich repeat profile; Leucine-rich repeat profile; LEUCINE-RICH REPEAT…	No
total_basal_root_area_5w	Potri.013G097100	13	10572500			10575622	10578123	+	5'	3122	4.6e-06	2.83e-05	1.32e-07	MTMCSKAT	MTMCSKAT with 6 PC covariates	(1 of 85) PTHR11017//PTHR11017:SF174 - LEUCINE-RICH REPEAT-CONTAINING PROTEIN // SUBFAMILY NOT NAMED		Interacting selectively and non-covalently with any protein or protein complex (a complex of two or more proteins that may include other nonprotein molecules).; Interacting selectively and non-covalently with any protein or protein complex (a complex of two or more proteins that may include other nonprotein molecules).; Leucine-rich repeat profile; Leucine-rich repeat profile; LEUCINE-RICH REPEAT…	No
longest_lateral_root_3w	Potri.013G097700	13	10671500			10669268	10669564	+	3'	1936	7.6e-06	0.000308002	1.32e-07	MTMCSKAT	MTMCSKAT with 6 PC covariates				Yes
root_area_PC1	Potri.013G111200	13	12454500			12457186	12460830	+	5'	2686	7.4e-06	0.00010855	1.32e-07	MTMCSKAT	MTMCSKAT with 6 PC covariates	(1 of 2) K14412 - alpha-1,4-fucosyltransferase (FUT13, FucTC)	AT1G71990	Glycoprotein 3-alpha-L-fucosyltransferase; Glycoprotein 3-alpha-L-fucosyltransferase; Glycoprotein 3-alpha-L-fucosyltransferase; A protein modification process that results in the addition of a carbohydrate or carbohydrate derivative unit to a protein amino acid, e.g. the addition of glycan chains to proteins.; A protein modification process that results in the addition of a carbohydrate or carbo…	No
LRL_PC2	Potri.013G161500	13	16286500			16296965	16300834	-	3'	10465	6e-07	1.87e-06	1.32e-07	MTMCSKAT	MTMCSKAT with 6 PC covariates	(1 of 13) PTHR11911 - INOSINE-5-MONOPHOSPHATE DEHYDROGENASE RELATED	AT5G10860	Any molecular function by which a gene product interacts selectively and non-covalently with DNA (deoxyribonucleic acid).; Any molecular function by which a gene product interacts selectively and non-covalently with DNA (deoxyribonucleic acid).; CBS domain; CBS domain; CBS domain; CBS domain profile; CBS domain profile; CBS domain profile; INOSINE-5-MONOPHOSPHATE DEHYDROGENASE RELATED; INOSINE-5-…	No
LRL_PC1	Potri.014G047600	14	3710500			3713117	3722614	+	5'	2617	2.8e-06	2.21e-05	1.32e-07	MTMCSKAT	MTMCSKAT with 6 PC covariates	(1 of 2) PF02893//PF16016 - GRAM domain (GRAM) // Domain of unknown function (DUF4782) (DUF4782)	AT1G02120	Uncharacterized conserved protein, contains GRAM domain; Uncharacterized conserved protein, contains GRAM domain; Uncharacterized conserved protein, contains GRAM domain; GRAM domain; GRAM domain; GRAM domain; Domain of unknown function (DUF4782); Domain of unknown function (DUF4782); Domain of unknown function (DUF4782); UNCHARACTERIZED; UNCHARACTERIZED; UNCHARACTERIZED; domain in glucosyltransf…	No
longest_lateral_root_3w	Potri.014G047900	14	3772500			3767628	3768725	-	5'	3775	1e-07	0.000308002	1.32e-07	MTMCSKAT	MTMCSKAT with 6 PC covariates	(1 of 3) K16818 - phospholipase A1 (DAD1)	AT2G44810	Phospholipase A(1); Phospholipase A(1); The chemical reactions and pathways involving lipids, compounds soluble in an organic solvent but not, or sparingly, in an aqueous solvent. Includes fatty acids; neutral fats, other fatty-acid esters, and soaps; long-chain (fatty) alcohols and waxes; sphingoids and other long-chain bases; glycolipids, phospholipids and sphingolipids; and carotenes, polypren…	No
root_area_PC2	Potri.014G062600	14	4880500			4873061	4874803	+	3'	5697	8e-07	2.35e-05	1.32e-07	MTMCSKAT	MTMCSKAT with 6 PC covariates	(1 of 5) PF01693 - Caulimovirus viroplasmin (Cauli_VI)		The chemical reactions and pathways involving chorismate, the anion of (3R-trans)-3-((1-carboxyethenyl)oxy)-4-hydroxy-1,5-cyclohexadiene-1-carboxylic acid.; Caulimovirus viroplasmin; L9 N-domain-like	No
root_area_PC2	Potri.014G111900	14	8758500			8765070	8768513	+	5'	6570	3.3e-06	2.35e-05	1.32e-07	MTMCSKAT	MTMCSKAT with 6 PC covariates	(1 of 105) PF03106 - WRKY DNA -binding domain (WRKY)	AT4G01720	Interacting selectively and non-covalently with a specific DNA sequence in order to modulate transcription. The transcription factor may or may not also interact selectively with a protein or macromolecular complex.; Any process that modulates the frequency, rate or extent of cellular DNA-templated transcription.; Interacting selectively and non-covalently with DNA of a specific nucleotide compos…	No
total_basal_root_area_5w	Potri.014G111900	14	8758500			8765070	8768513	+	5'	6570	2.5e-05	2.83e-05	1.32e-07	MTMCSKAT	MTMCSKAT with 6 PC covariates	(1 of 105) PF03106 - WRKY DNA -binding domain (WRKY)	AT4G01720	Interacting selectively and non-covalently with a specific DNA sequence in order to modulate transcription. The transcription factor may or may not also interact selectively with a protein or macromolecular complex.; Any process that modulates the frequency, rate or extent of cellular DNA-templated transcription.; Interacting selectively and non-covalently with DNA of a specific nucleotide compos…	No
root_area_PC2	Potri.014G176200	14	14403000			14392944	14396498	-	5'	6502	1.7e-05	2.35e-05	1.32e-07	MTMCSKAT	MTMCSKAT with 6 PC covariates			The chemical reactions and pathways involving chorismate, the anion of (3R-trans)-3-((1-carboxyethenyl)oxy)-4-hydroxy-1,5-cyclohexadiene-1-carboxylic acid.	No
LRL_PC1	Potri.014G194800	14	18315000			18318753	18326192	-	3'	3753	1.04e-05	2.21e-05	1.32e-07	MTMCSKAT	MTMCSKAT with 6 PC covariates	(1 of 1) PTHR24106:SF146 - RNI-LIKE SUPERFAMILY PROTEIN	AT2G20210	Interacting selectively and non-covalently with any protein or protein complex (a complex of two or more proteins that may include other nonprotein molecules).; LRR-containing protein; Leucine Rich Repeat; FAMILY NOT NAMED; RNI-LIKE SUPERFAMILY PROTEIN; Leucine rich repeat, ribonuclease inhibitor type; RNI-like	No
longest_lateral_root_3w	Potri.014G194800	14	18315000			18318753	18326192	-	3'	3753	3.7e-05	0.000308002	1.32e-07	MTMCSKAT	MTMCSKAT with 6 PC covariates	(1 of 1) PTHR24106:SF146 - RNI-LIKE SUPERFAMILY PROTEIN	AT2G20210	Interacting selectively and non-covalently with any protein or protein complex (a complex of two or more proteins that may include other nonprotein molecules).; LRR-containing protein; Leucine Rich Repeat; FAMILY NOT NAMED; RNI-LIKE SUPERFAMILY PROTEIN; Leucine rich repeat, ribonuclease inhibitor type; RNI-like	No
longest_lateral_root_3w	Potri.014G198200	14	18890000			18888388	18889518	-	5'	482	5.1e-05	0.000308002	1.32e-07	MTMCSKAT	MTMCSKAT with 6 PC covariates		AT5G48335	FAMILY NOT NAMED; FAMILY NOT NAMED; SUBFAMILY NOT NAMED; SUBFAMILY NOT NAMED	No
longest_lateral_root_3w	Potri.015G018300	15	1315500			1317025	1317954	+	5'	1525	3e-07	0.000308002	1.32e-07	MTMCSKAT	MTMCSKAT with 6 PC covariates				No	Leaf number on shoot (Sun et al., 2019)
root_area_PC1	Potri.015G105000	15	12292000			12294296	12301805	+	5'	2296	1e-07	0.00010855	1.32e-07	MTMCSKAT	MTMCSKAT with 6 PC covariates	(1 of 2) K14165 - atypical dual specificity phosphatase [EC:3.1.3.16 3.1.3.48] (K14165)	AT5G23720	Protein-serine/threonine phosphatase; Protein-tyrosine-phosphatase; The process of removing one or more phosphoric residues from a protein.; Catalysis of the reactions: protein serine + H2O = protein serine + phosphate; protein threonine phosphate + H2O = protein threonine + phosphate; and protein tyrosine phosphate + H2O = protein tyrosine + phosphate.; The process of removing one or more phosph…	No	Bud set; Growth period (McKown et al., 2014)
longest_lateral_root_3w	Potri.015G114800	15	13023000			13004916	13012896	-	5'	10104	3.5e-06	0.000308002	1.32e-07	MTMCSKAT	MTMCSKAT with 6 PC covariates	(1 of 38) PF04578//PF13968 - Protein of unknown function, DUF594 (DUF594) // Domain of unknown function (DUF4220) (DUF4220)		Protein of unknown function, DUF594; Domain of unknown function (DUF4220); FAMILY NOT NAMED; SUBFAMILY NOT NAMED	No
root_area_PC1	Potri.015G118000	15	13317000			13310810	13312539	-	5'	4461	5e-07	0.00010855	1.32e-07	MTMCSKAT	MTMCSKAT with 6 PC covariates	(1 of 2) PTHR10044//PTHR10044:SF121 - INHIBITOR OF APOPTOSIS // SUBFAMILY NOT NAMED	AT4G19700; AT5G45100	Interacting selectively and non-covalently with any protein or protein complex (a complex of two or more proteins that may include other nonprotein molecules).; Interacting selectively and non-covalently with any protein or protein complex (a complex of two or more proteins that may include other nonprotein molecules).; Interacting selectively and non-covalently with any protein or protein comple…	No
longest_lateral_root_3w	Potri.016G045700	16	2885500			2884652	2885784	-	Exonic	0	9.6e-06	0.000308002	1.32e-07	MTMCSKAT	MTMCSKAT with 6 PC covariates	similar to expressed protein in Arabidopsis thaliana; [ co-ortholog (2of2) of At2g42110, ]	AT2G42110	FAMILY NOT NAMED; FAMILY NOT NAMED; FAMILY NOT NAMED; SUBFAMILY NOT NAMED	No
total_basal_root_area_5w	Potri.016G093000	16	7832500			7864352	7866071	-	3'	31852	2.3e-05	2.83e-05	1.32e-07	MTMCSKAT	MTMCSKAT with 6 PC covariates	(1 of 1) K01512 - acylphosphatase (acyP)	AT5G03370	Acylphosphatase; Acylphosphatase; Acylphosphatase; Catalysis of the reaction: an acyl phosphate + H2O = a carboxylate + phosphate.; Catalysis of the reaction: an acyl phosphate + H2O = a carboxylate + phosphate.; Catalysis of the reaction: an acyl phosphate + H2O = a carboxylate + phosphate.; acylphosphatase; acylphosphatase; acylphosphatase; Acylphosphatase; Acylphosphatase; Acylphosphatase; Acy…	No
root_PC1	Potri.016G093700	16	8060500			8045966	8046995	-	5'	13505	3.6e-06	4.74e-05	1.32e-07	MTMCSKAT	MTMCSKAT with 6 PC covariates	(1 of 3) PTHR24096:SF186 - 4-COUMARATE--COA LIGASE-LIKE 2-RELATED		FAMILY NOT NAMED; FAMILY NOT NAMED; 4-COUMARATE--COA LIGASE-LIKE 2-RELATED; 4-COUMARATE--COA LIGASE-LIKE 2-RELATED; Acetyl-CoA synthetase-like; Acetyl-CoA synthetase-like	No
root_PC1	Potri.016G093900	16	8109500			8101978	8102394	+	3'	7106	1.9e-05	4.74e-05	1.32e-07	MTMCSKAT	MTMCSKAT with 6 PC covariates	(1 of 52) PF05678 - VQ motif (VQ)		VQ motif; VQ motif; VQ motif; FAMILY NOT NAMED; FAMILY NOT NAMED; FAMILY NOT NAMED; SUBFAMILY NOT NAMED; SUBFAMILY NOT NAMED; SUBFAMILY NOT NAMED	No
root_PC1	Potri.016G095000	16	8689000			8652487	8653062	-	5'	35938	1e-07	4.74e-05	1.32e-07	MTMCSKAT	MTMCSKAT with 6 PC covariates				Yes
root_PC1	Potri.016G095100	16	8811000			8943772	8954348	+	5'	132772	4e-07	4.74e-05	1.32e-07	MTMCSKAT	MTMCSKAT with 6 PC covariates	(1 of 2) PTHR23180:SF293 - ADP-RIBOSYLATION FACTOR GTPASE-ACTIVATING PROTEIN AGD7	AT2G37550; AT3G53710	Binds to and increases the activity of a GTPase, an enzyme that catalyzes the hydrolysis of GTP.; Binds to and increases the activity of a GTPase, an enzyme that catalyzes the hydrolysis of GTP.; Binds to and increases the activity of a GTPase, an enzyme that catalyzes the hydrolysis of GTP.; ADP-ribosylation factor GTPase activator; ADP-ribosylation factor GTPase activator; ADP-ribosylation fact…	No
longest_lateral_root_3w	Potri.016G098600	16	9622883	-1.11662	0.202837	9609864	9612577	-	5'	10306	5.16e-08	7.74e-08	4.11e-09	GEMMA	GEMMA of Box-Cox transformed trait (w/o removing outliers/duplicates) with SNPs > 0.01 MAF	(1 of 2) PTHR31062:SF52 - XYLOGLUCAN ENDOTRANSGLUCOSYLASE/HYDROLASE PROTEIN 31-RELATED	AT2G36870	Xyloglucan:xyloglucosyl transferase; Xyloglucan:xyloglucosyl transferase; Xyloglucan:xyloglucosyl transferase; Catalysis of the hydrolysis of any O-glycosyl bond.; Catalysis of the hydrolysis of any O-glycosyl bond.; Catalysis of the hydrolysis of any O-glycosyl bond.; The rigid or semi-rigid envelope lying outside the cell membrane of plant, fungal, most prokaryotic cells and some protozoan para…	No	Total number of roots (Sun et al., 2019)
longest_lateral_root_3w	Potri.016G100100	16	9788000			9788448	9790450	-	3'	448	8.7e-05	0.000308002	1.32e-07	MTMCSKAT	MTMCSKAT with 6 PC covariates	(1 of 2) PTHR37723:SF1 - FHL-3	AT2G37678; AT5G02200	The component of a membrane consisting of the gene products and protein complexes having at least some part of their peptide sequence embedded in the hydrophobic region of the membrane.; The component of a membrane consisting of the gene products and protein complexes having at least some part of their peptide sequence embedded in the hydrophobic region of the membrane.; The lipid bilayer of a vi…	No
area_basal_growth_2w_5w	Potri.016G101600	16	9977000			9970774	9972623	-	5'	4377	4.4e-06	2.06e-05	1.32e-07	MTMCSKAT	MTMCSKAT with 6 PC covariates	(1 of 4) PTHR11746//PTHR11746:SF81 - O-METHYLTRANSFERASE // SUBFAMILY NOT NAMED		Caffeate O-methyltransferase; Caffeate O-methyltransferase; Catalysis of the transfer of a methyl group to an acceptor molecule.; Catalysis of the transfer of a methyl group to an acceptor molecule.; Catalysis of the transfer of a methyl group to the oxygen atom of an acceptor molecule.; Catalysis of the transfer of a methyl group to the oxygen atom of an acceptor molecule.; O-methyltransferase; …	No
total_root_area_5w	Potri.016G101600	16	9975000			9970774	9972623	-	5'	2377	2e-07	1.19e-06	1.32e-07	MTMCSKAT	MTMCSKAT with 6 PC covariates	(1 of 4) PTHR11746//PTHR11746:SF81 - O-METHYLTRANSFERASE // SUBFAMILY NOT NAMED		Caffeate O-methyltransferase; Caffeate O-methyltransferase; Catalysis of the transfer of a methyl group to an acceptor molecule.; Catalysis of the transfer of a methyl group to an acceptor molecule.; Catalysis of the transfer of a methyl group to the oxygen atom of an acceptor molecule.; Catalysis of the transfer of a methyl group to the oxygen atom of an acceptor molecule.; O-methyltransferase; …	No
total_basal_root_area_5w	Potri.016G101700	16	9993000			9994366	9999139	+	5'	1366	7e-07	2.83e-05	1.32e-07	MTMCSKAT	MTMCSKAT with 6 PC covariates	(1 of 2) PTHR22870//PTHR22870:SF202 - REGULATOR OF CHROMOSOME CONDENSATION // SUBFAMILY NOT NAMED		Uncharacterized conserved protein, contains RCC1 domain; Regulator of chromosome condensation (RCC1) repeat; Chromosome condensation regulator RCC1 signature; Regulator of chromosome condensation (RCC1) repeat profile; REGULATOR OF CHROMOSOME CONDENSATION; SUBFAMILY NOT NAMED; RCC1/BLIP-II	No
longest_lateral_root_3w	Potri.017G018800	17	1595500			1588768	1590515	-	5'	4985	1.6e-06	0.000308002	1.32e-07	MTMCSKAT	MTMCSKAT with 6 PC covariates	(1 of 15) 3.4.22.68 - Ulp1 peptidase / Ulp1 protease		Ulp1 peptidase; Ulp1 peptidase; The hydrolysis of proteins into smaller polypeptides and/or amino acids by cleavage of their peptide bonds.; The hydrolysis of proteins into smaller polypeptides and/or amino acids by cleavage of their peptide bonds.; Catalysis of the hydrolysis of peptide bonds in a polypeptide chain by a mechanism in which the sulfhydryl group of a cysteine residue at the active …	No
longest_lateral_root_3w	Potri.017G018900	17	1596500			1602103	1602486	-	3'	5603	1.6e-06	0.000308002	1.32e-07	MTMCSKAT	MTMCSKAT with 6 PC covariates			FAMILY NOT NAMED; FAMILY NOT NAMED	No
root_area_PC1	Potri.017G019800	17	1718500			1721706	1722789	+	5'	3206	1.7e-05	0.00010855	1.32e-07	MTMCSKAT	MTMCSKAT with 6 PC covariates	(1 of 9) PF05705 - Eukaryotic protein of unknown function (DUF829) (DUF829)		Eukaryotic protein of unknown function (DUF829); Eukaryotic protein of unknown function (DUF829); UNCHARACTERIZED; UNCHARACTERIZED; SUBFAMILY NOT NAMED; SUBFAMILY NOT NAMED	Yes
root_PC2	Potri.017G066200	17	6558500			6560664	6561801	-	3'	2164	5e-07	2.42e-06	1.32e-07	MTMCSKAT	MTMCSKAT with 6 PC covariates	(1 of 2) PTHR21148:SF1 - PHOSDUCIN-LIKE PROTEIN 3		Conserved phosducin-like protein; Conserved phosducin-like protein; Phosducin; Phosducin; PHOSDUCIN-RELATED; PHOSDUCIN-RELATED; PHOSDUCIN-LIKE PROTEIN 3; PHOSDUCIN-LIKE PROTEIN 3; Thioredoxin-like; Thioredoxin-like	No
root_area_PC2	Potri.017G066450	17	6780500			6758858	6759145	+	3'	21355	4.5e-06	2.35e-05	1.32e-07	MTMCSKAT	MTMCSKAT with 6 PC covariates	(1 of 2) PF01788 - PsbJ (PsbJ)		A photosystem that contains a pheophytin-quinone reaction center with associated accessory pigments and electron carriers. In cyanobacteria and chloroplasts, in the presence of light, PSII functions as a water-plastoquinone oxidoreductase, transferring electrons from water to plastoquinone, whereas other photosynthetic bacteria carry out anoxygenic photosynthesis and oxidize other compounds to re…	No
root_PC2	Potri.017G066450	17	6780500			6758858	6759145	+	3'	21355	1e-07	2.42e-06	1.32e-07	MTMCSKAT	MTMCSKAT with 6 PC covariates	(1 of 2) PF01788 - PsbJ (PsbJ)		A photosystem that contains a pheophytin-quinone reaction center with associated accessory pigments and electron carriers. In cyanobacteria and chloroplasts, in the presence of light, PSII functions as a water-plastoquinone oxidoreductase, transferring electrons from water to plastoquinone, whereas other photosynthetic bacteria carry out anoxygenic photosynthesis and oxidize other compounds to re…	No
longest_lateral_root_3w	Potri.017G082701	17	9839123	-0.337903	0.0593679	9830787	9831756	+	3'	7367	1.84e-08	7.74e-08	4.11e-09	GEMMA	GEMMA of Box-Cox transformed trait (w/o removing outliers/duplicates) with SNPs > 0.01 MAF	(1 of 2) PTHR31948:SF12 - MINI ZINC FINGER PROTEIN 2		NUCLEAR DNA-BINDING HOMEOBOX ZF-HD ZINC TRANSCRIPTION FINGER ARABIDOPSIS P1 CHROMOSOME; NUCLEAR DNA-BINDING HOMEOBOX ZF-HD ZINC TRANSCRIPTION FINGER ARABIDOPSIS P1 CHROMOSOME; ZF-HD protein dimerisation region; ZF-HD protein dimerisation region; Zinc-finger ZF-HD dimerization-type profile; Zinc-finger ZF-HD dimerization-type profile; FAMILY NOT NAMED; FAMILY NOT NAMED; MINI ZINC FINGER PROTEIN 2;…	No
root_area_PC1	Potri.017G083100	17	9999000			9996442	9996819	+	3'	2181	1.3e-05	0.00010855	1.32e-07	MTMCSKAT	MTMCSKAT with 6 PC covariates				Yes
longest_lateral_root_3w	Potri.017G083100	17	9998000			9996442	9996819	+	3'	1181	1e-07	0.000308002	1.32e-07	MTMCSKAT	MTMCSKAT with 6 PC covariates				Yes
root_area_PC2	Potri.017G097700	17	11533000			11529390	11530095	+	3'	2905	6.2e-06	2.35e-05	1.32e-07	MTMCSKAT	MTMCSKAT with 6 PC covariates				Yes
root_PC1	Potri.017G097700	17	11533000			11529390	11530095	+	3'	2905	4.8e-06	4.74e-05	1.32e-07	MTMCSKAT	MTMCSKAT with 6 PC covariates				Yes
root_PC1	Potri.017G097800	17	11534000			11536526	11539256	+	5'	2526	4.8e-06	4.74e-05	1.32e-07	MTMCSKAT	MTMCSKAT with 6 PC covariates	(1 of 65) PF07714//PF11721 - Protein tyrosine kinase (Pkinase_Tyr) // Di-glucose binding within endoplasmic reticulum (Malectin)		Non-specific serine/threonine protein kinase; Non-specific serine/threonine protein kinase; Catalysis of the phosphorylation of an amino acid residue in a protein, usually according to the reaction: a protein + ATP = a phosphoprotein + ADP.; Catalysis of the phosphorylation of an amino acid residue in a protein, usually according to the reaction: a protein + ATP = a phosphoprotein + ADP.; Catalys…	No
area_basal_growth_2w_5w	Potri.017G115566	17	13082000			13080516	13083321	+	Intragenic, non-exonic	0	1e-06	2.06e-05	1.32e-07	MTMCSKAT	MTMCSKAT with 6 PC covariates	(1 of 3) PTHR15641:SF1 - ELONGATOR COMPLEX PROTEIN 5		FAMILY NOT NAMED; ELONGATOR COMPLEX PROTEIN 5	No
longest_lateral_root_3w	Potri.018G020100	18	1561500			1564498	1566578	-	3'	2998	8.1e-05	0.000308002	1.32e-07	MTMCSKAT	MTMCSKAT with 6 PC covariates	(1 of 15) PF00560//PF08263 - Leucine Rich Repeat (LRR_1) // Leucine rich repeat N-terminal domain (LRRNT_2)		Non-specific serine/threonine protein kinase; Non-specific serine/threonine protein kinase; Interacting selectively and non-covalently with any protein or protein complex (a complex of two or more proteins that may include other nonprotein molecules).; Interacting selectively and non-covalently with any protein or protein complex (a complex of two or more proteins that may include other nonprotei…	No
longest_lateral_root_3w	Potri.018G061900	18	7643500			7633615	7636809	+	3'	6691	1.5e-05	0.000308002	1.32e-07	MTMCSKAT	MTMCSKAT with 6 PC covariates	(1 of 4) PTHR31250:SF13 - CALMODULIN-BINDING PROTEIN	AT2G26190; AT4G33050	FAMILY NOT NAMED; CALMODULIN-BINDING PROTEIN	No
root_PC1	Potri.018G077633	18	10347500			10340722	10345558	+	3'	1942	3.9e-05	4.74e-05	1.32e-07	MTMCSKAT	MTMCSKAT with 6 PC covariates	(1 of 8) PF12796//PF13637//PF13962 - Ankyrin repeats (3 copies) (Ank_2) // Ankyrin repeats (many copies) (Ank_4) // Domain of unknown function (PGG)		Interacting selectively and non-covalently with any protein or protein complex (a complex of two or more proteins that may include other nonprotein molecules).; Interacting selectively and non-covalently with any protein or protein complex (a complex of two or more proteins that may include other nonprotein molecules).; 26S proteasome regulatory complex, subunit PSMD10; 26S proteasome regulatory …	No
root_area_PC1	Potri.018G097000	18	12541500			12542413	12543978	-	3'	913	1e-07	0.00010855	1.32e-07	MTMCSKAT	MTMCSKAT with 6 PC covariates	(1 of 2) PTHR32382:SF0 - FASCICLIN-LIKE ARABINOGALACTAN PROTEIN 4	AT3G46550	Fasciclin domain; Fasciclin domain; Fasciclin domain; FAS1/BIgH3 domain profile; FAS1/BIgH3 domain profile; FAS1/BIgH3 domain profile; FAMILY NOT NAMED; FAMILY NOT NAMED; FAMILY NOT NAMED; FASCICLIN-LIKE ARABINOGALACTAN PROTEIN 4; FASCICLIN-LIKE ARABINOGALACTAN PROTEIN 4; FASCICLIN-LIKE ARABINOGALACTAN PROTEIN 4; Four repeated domains in the Fasciclin I family of proteins, present in many other c…	No
longest_lateral_root_3w	Potri.018G097000	18	12542500			12542413	12543978	-	Exonic	0	1.1e-06	0.000308002	1.32e-07	MTMCSKAT	MTMCSKAT with 6 PC covariates	(1 of 2) PTHR32382:SF0 - FASCICLIN-LIKE ARABINOGALACTAN PROTEIN 4	AT3G46550	Fasciclin domain; Fasciclin domain; Fasciclin domain; FAS1/BIgH3 domain profile; FAS1/BIgH3 domain profile; FAS1/BIgH3 domain profile; FAMILY NOT NAMED; FAMILY NOT NAMED; FAMILY NOT NAMED; FASCICLIN-LIKE ARABINOGALACTAN PROTEIN 4; FASCICLIN-LIKE ARABINOGALACTAN PROTEIN 4; FASCICLIN-LIKE ARABINOGALACTAN PROTEIN 4; Four repeated domains in the Fasciclin I family of proteins, present in many other c…	No
root_area_PC1	Potri.019G007500	19	885500			885823	886714	+	5'	323	1e-07	0.00010855	1.32e-07	MTMCSKAT	MTMCSKAT with 6 PC covariates	(1 of 2) PTHR23172:SF33 - AUXILIN-LIKE PROTEIN 1-RELATED		AUXILIN/CYCLIN G-ASSOCIATED KINASE-RELATED; AUXILIN/CYCLIN G-ASSOCIATED KINASE-RELATED; AUXILIN-LIKE PROTEIN 1-RELATED; AUXILIN-LIKE PROTEIN 1-RELATED; Chaperone J-domain; Chaperone J-domain	No
root_area_PC2	Potri.019G010800	19	1319500			1314644	1317810	+	3'	1690	6.3e-06	2.35e-05	1.32e-07	MTMCSKAT	MTMCSKAT with 6 PC covariates	(1 of 32) K01188 - beta-glucosidase (E3.2.1.21)		Beta-glucosidase; Beta-glucosidase; Catalysis of the hydrolysis of any O-glycosyl bond.; Catalysis of the hydrolysis of any O-glycosyl bond.; The chemical reactions and pathways involving carbohydrates, any of a group of organic compounds based of the general formula Cx(H2O)y. Includes the formation of carbohydrate derivatives by the addition of a carbohydrate residue to another molecule.; The ch…	No
longest_lateral_root_3w	Potri.019G018200	19	2124500			2133975	2135956	+	5'	9475	1.7e-05	0.000308002	1.32e-07	MTMCSKAT	MTMCSKAT with 6 PC covariates	(1 of 3) PTHR10641//PTHR10641:SF523 - MYB-LIKE DNA-BINDING PROTEIN MYB // SUBFAMILY NOT NAMED		Any molecular function by which a gene product interacts selectively and non-covalently with DNA (deoxyribonucleic acid).; Any molecular function by which a gene product interacts selectively and non-covalently with DNA (deoxyribonucleic acid).; Transcription factor, Myb superfamily; Transcription factor, Myb superfamily; Myb-like DNA-binding domain; Myb-like DNA-binding domain; Myb-type HTH DNA-…	No
area_basal_growth_2w_5w	Potri.019G048300	19	7017500			6951211	6956430	-	5'	61070	6e-07	2.06e-05	1.32e-07	MTMCSKAT	MTMCSKAT with 6 PC covariates	(1 of 22) PF06749 - Protein of unknown function (DUF1218) (DUF1218)	AT5G17210	Protein of unknown function (DUF1218); Protein of unknown function (DUF1218); Protein of unknown function (DUF1218); FAMILY NOT NAMED; FAMILY NOT NAMED; FAMILY NOT NAMED; SUBFAMILY NOT NAMED; SUBFAMILY NOT NAMED; SUBFAMILY NOT NAMED	No
root_area_PC2	Potri.019G048300	19	7017500			6951211	6956430	-	5'	61070	7e-07	2.35e-05	1.32e-07	MTMCSKAT	MTMCSKAT with 6 PC covariates	(1 of 22) PF06749 - Protein of unknown function (DUF1218) (DUF1218)	AT5G17210	Protein of unknown function (DUF1218); Protein of unknown function (DUF1218); Protein of unknown function (DUF1218); FAMILY NOT NAMED; FAMILY NOT NAMED; FAMILY NOT NAMED; SUBFAMILY NOT NAMED; SUBFAMILY NOT NAMED; SUBFAMILY NOT NAMED	No
total_basal_root_area_5w	Potri.019G048300	19	7017500			6951211	6956430	-	5'	61070	4e-07	2.83e-05	1.32e-07	MTMCSKAT	MTMCSKAT with 6 PC covariates	(1 of 22) PF06749 - Protein of unknown function (DUF1218) (DUF1218)	AT5G17210	Protein of unknown function (DUF1218); Protein of unknown function (DUF1218); Protein of unknown function (DUF1218); FAMILY NOT NAMED; FAMILY NOT NAMED; FAMILY NOT NAMED; SUBFAMILY NOT NAMED; SUBFAMILY NOT NAMED; SUBFAMILY NOT NAMED	No
LRL_PC2	Potri.019G048300	19	7017500			6951211	6956430	-	5'	61070	5e-07	1.87e-06	1.32e-07	MTMCSKAT	MTMCSKAT with 6 PC covariates	(1 of 22) PF06749 - Protein of unknown function (DUF1218) (DUF1218)	AT5G17210	Protein of unknown function (DUF1218); Protein of unknown function (DUF1218); Protein of unknown function (DUF1218); FAMILY NOT NAMED; FAMILY NOT NAMED; FAMILY NOT NAMED; SUBFAMILY NOT NAMED; SUBFAMILY NOT NAMED; SUBFAMILY NOT NAMED	No
total_basal_root_area_5w	Potri.019G055550	19	8569500			8560754	8562036	-	5'	7464	1e-07	2.83e-05	1.32e-07	MTMCSKAT	MTMCSKAT with 6 PC covariates				Yes
area_basal_growth_2w_5w	Potri.019G055550	19	8569500			8560754	8562036	-	5'	7464	1e-07	2.06e-05	1.32e-07	MTMCSKAT	MTMCSKAT with 6 PC covariates				Yes
longest_lateral_root_3w	Potri.019G070640	19	10410500			10399798	10403208	+	3'	7292	1e-07	0.000308002	1.32e-07	MTMCSKAT	MTMCSKAT with 6 PC covariates	(1 of 12) PTHR11017//PTHR11017:SF163 - LEUCINE-RICH REPEAT-CONTAINING PROTEIN // SUBFAMILY NOT NAMED		Interacting selectively and non-covalently with ADP, adenosine 5'-diphosphate.; NB-ARC domain; Disease resistance protein signature; LEUCINE-RICH REPEAT-CONTAINING PROTEIN; SUBFAMILY NOT NAMED; """"""""""""""""""""""""""""""""Winged helix"""""""""""""""""""""""""""""""" DNA-binding domain; P-loop containing nucleoside triphosphate hydrolases	No
longest_lateral_root_3w	Potri.019G094100	19	12410500			12414551	12415896	-	3'	4051	1e-07	0.000308002	1.32e-07	MTMCSKAT	MTMCSKAT with 6 PC covariates	(1 of 4) PTHR22595:SF37 - CHITINASE-RELATED		Chitinase; Chitinase; Chitinase; Catalysis of the hydrolysis of (1->4)-beta linkages of N-acetyl-D-glucosamine (GlcNAc) polymers of chitin and chitodextrins.; Catalysis of the hydrolysis of (1->4)-beta linkages of N-acetyl-D-glucosamine (GlcNAc) polymers of chitin and chitodextrins.; Catalysis of the hydrolysis of (1->4)-beta linkages of N-acetyl-D-glucosamine (GlcNAc) polymers of chitin and chit…	No
root_area_PC1	Potri.019G127200	19	15395500			15389966	15394063	+	3'	1437	1e-07	0.00010855	1.32e-07	MTMCSKAT	MTMCSKAT with 6 PC covariates	(1 of 83) PF00069//PF00560//PF08263//PF13855 - Protein kinase domain (Pkinase) // Leucine Rich Repeat (LRR_1) // Leucine rich repeat N-terminal domain (LRRNT_2) // Leucine rich repeat (LRR_8)	AT1G35710; AT4G08850	Non-specific serine/threonine protein kinase; Non-specific serine/threonine protein kinase; Catalysis of the phosphorylation of an amino acid residue in a protein, usually according to the reaction: a protein + ATP = a phosphoprotein + ADP.; Catalysis of the phosphorylation of an amino acid residue in a protein, usually according to the reaction: a protein + ATP = a phosphoprotein + ADP.; Catalys…	No
