# Supplementary material for: GWAS identifies candidate genes controlling adventitious rooting in Populus trichocarpa
Source: Hortic Res. 2023 Jun 14;10(8):uhad125. doi: 10.1093/hr/uhad125 (PMC10407606; doi:10.1093/hr/uhad125)
Supplement: Web_Material_uhad125 [file web_material_uhad125.zip › Table_S8.xlsx]

## Sheet: Table_S7
Supplemental Table 8. Adventitious rooting associations passing ART-Bonf. threshold (GEMMA)
Raw trait name	Accession ID	Chr.	Position (lowest GEMMA p-value in 1kb ART window)	Beta (GEMMA only)	SE (GEMMA only)	Gene start	Gene end	Gene strand	Relative position	Distance from gene	QTL p-val (GEMMA)	ART window p-value	ART-Bonf. threshold	Pre-ART method details	Gene description	Arabidopsis homologs (Phytozome)	GO descriptions	Is lincRNA? (GreeNC database)	N SNPs with p < 1e-4 within 1kb ART window	# genes potentially implicated (IGV inspection)	Overlap with prior studies cross-referenced?
total_root_area_5w	Potri.001G118200	1	9494508	-0.499388	0.0879802	9489174	9493562	+	3'	946	1.87e-08	2.84e-14	1.27e-07	GEMMA of Box-Cox transformed trait (w/o removing outliers/duplicates) with SNPs > 0.01 MAF	(1 of 1) PTHR10638:SF38 - PRIMARY AMINE OXIDASE	AT1G62810; AT3G43670	Primary-amine oxidase; Primary-amine oxidase; Interacting selectively and non-covalently with copper (Cu) ions.; Interacting selectively and non-covalently with copper (Cu) ions.; Catalysis of the reaction: a primary amine + H2O + O2 = an aldehyde + NH3 + hydrogen peroxide.; Catalysis of the reaction: a primary amine + H2O + O2 = an aldehyde + NH3 + hydrogen peroxide.; The chemical reactions and …	No	83	3
area_total_growth_2w_5w	Potri.001G118200	1	9494508	-0.492445	0.0870088	9489174	9493562	+	3'	946	2.06e-08	3.71e-14	1.27e-07	GEMMA of Box-Cox transformed trait (w/o removing outliers/duplicates) with SNPs > 0.01 MAF	(1 of 1) PTHR10638:SF38 - PRIMARY AMINE OXIDASE	AT1G62810; AT3G43670	Primary-amine oxidase; Primary-amine oxidase; Interacting selectively and non-covalently with copper (Cu) ions.; Interacting selectively and non-covalently with copper (Cu) ions.; Catalysis of the reaction: a primary amine + H2O + O2 = an aldehyde + NH3 + hydrogen peroxide.; Catalysis of the reaction: a primary amine + H2O + O2 = an aldehyde + NH3 + hydrogen peroxide.; The chemical reactions and …	No	84
area_total_growth_2w_5w	Potri.001G079900	1	6329614	-0.260337	0.0528001	6327580	6328837	+	3'	777	9.83e-07	1.17e-10	1.27e-07	GEMMA of Box-Cox transformed trait (w/o removing outliers/duplicates) with SNPs > 0.01 MAF	(1 of 48) K09286 - EREBP-like factor (EREBP)		Any molecular function by which a gene product interacts selectively and non-covalently with DNA (deoxyribonucleic acid).; Any molecular function by which a gene product interacts selectively and non-covalently with DNA (deoxyribonucleic acid).; Interacting selectively and non-covalently with a specific DNA sequence in order to modulate transcription. The transcription factor may or may not also …	No	102
total_basal_root_area_5w	Potri.001G330200	1	33378111	0.438219	0.0864334	33369381	33372661	-	5'	5450	6.55e-07	1.22e-10	1.27e-07	GEMMA of Box-Cox transformed trait (w/o removing outliers/duplicates) with SNPs > 0.01 MAF	(1 of 3) PTHR32409:SF3 - MITOCHONDRIAL IMPORT RECEPTOR SUBUNIT TOM20-1-RELATED	AT1G27390	Interacting selectively and non-covalently with any protein or protein complex (a complex of two or more proteins that may include other nonprotein molecules).; Interacting selectively and non-covalently with any protein or protein complex (a complex of two or more proteins that may include other nonprotein molecules).; A large complex of the mitochondrial outer membrane that mediates transport o…	No	42
total_root_area_5w	Potri.001G079900	1	6329614	-0.264869	0.0541517	6327580	6328837	+	3'	777	1.19e-06	1.73e-10	1.27e-07	GEMMA of Box-Cox transformed trait (w/o removing outliers/duplicates) with SNPs > 0.01 MAF	(1 of 48) K09286 - EREBP-like factor (EREBP)		Any molecular function by which a gene product interacts selectively and non-covalently with DNA (deoxyribonucleic acid).; Any molecular function by which a gene product interacts selectively and non-covalently with DNA (deoxyribonucleic acid).; Interacting selectively and non-covalently with a specific DNA sequence in order to modulate transcription. The transcription factor may or may not also …	No	103
longest_lateral_root_3w	Potri.001G318000	1	32297942	0.448333	0.0946413	32295327	32295620	+	3'	2322	2.62e-06	9.12e-10	1.27e-07	GEMMA of Box-Cox transformed trait (w/o removing outliers/duplicates) with SNPs > 0.01 MAF				Yes	108
longest_lateral_root_3w	Potri.001G436800	1	46837119	-0.826004	0.173721	46838284	46839969	+	5'	1165	2.41e-06	9.72e-10	1.27e-07	GEMMA of Box-Cox transformed trait (w/o removing outliers/duplicates) with SNPs > 0.01 MAF	(1 of 21) PTHR11260//PTHR11260:SF230 - GLUTATHIONE S-TRANSFERASE, GST, SUPERFAMILY, GST DOMAIN CONTAINING // SUBFAMILY NOT NAMED	AT1G17180; AT1G78340; AT1G78360; AT1G78370; AT1G78380	Glutathione transferase; Glutathione transferase; Interacting selectively and non-covalently with any protein or protein complex (a complex of two or more proteins that may include other nonprotein molecules).; Interacting selectively and non-covalently with any protein or protein complex (a complex of two or more proteins that may include other nonprotein molecules).; glutathione S-transferase; …	No	89	1
area_basal_growth_2w_5w	Potri.001G330200	1	33378111	0.42209	0.0869629	33369381	33372661	-	5'	5450	1.85e-06	1.01e-09	1.27e-07	GEMMA of Box-Cox transformed trait (w/o removing outliers/duplicates) with SNPs > 0.01 MAF	(1 of 3) PTHR32409:SF3 - MITOCHONDRIAL IMPORT RECEPTOR SUBUNIT TOM20-1-RELATED	AT1G27390	Interacting selectively and non-covalently with any protein or protein complex (a complex of two or more proteins that may include other nonprotein molecules).; Interacting selectively and non-covalently with any protein or protein complex (a complex of two or more proteins that may include other nonprotein molecules).; A large complex of the mitochondrial outer membrane that mediates transport o…	No	42
area_total_growth_2w_5w	Potri.001G212600	1	21466435	0.719758	0.153267	21444027	21464644	-	5'	1791	3.08e-06	1.52e-09	1.27e-07	GEMMA of Box-Cox transformed trait (w/o removing outliers/duplicates) with SNPs > 0.01 MAF	similar to expressed protein in Arabidopsis thaliana; [ co-ortholog (1of2) of At2g27900, ]	AT2G27900	Uncharacterized conserved protein; Protein of unknown function C-terminus (DUF2451); Protein of unknown function N-terminal domain (DUF2450); UNCHARACTERIZED; COILED-COIL DOMAIN-CONTAINING PROTEIN 132	No	105	1	Shoot height (Sun et al., 2019)
area_basal_growth_2w_5w	Potri.001G291700	1	29710065	0.443537	0.0931299	29702571	29708781	-	5'	1284	2.84e-06	2.02e-09	1.27e-07	GEMMA of Box-Cox transformed trait (w/o removing outliers/duplicates) with SNPs > 0.01 MAF	(1 of 10) K16296 - serine carboxypeptidase-like clade I [EC:3.4.16.-] (SCPL-I)		Catalysis of the hydrolysis of a peptide bond not more than three residues from the C-terminus of a polypeptide chain by a catalytic mechanism that involves a catalytic triad consisting of a serine nucleophile that is activated by a proton relay involving an acidic residue (e.g. aspartate or glutamate) and a basic residue (usually histidine).; The hydrolysis of proteins into smaller polypeptides …	No	49	2
total_basal_root_area_5w	Potri.001G291700	1	29710065	0.441268	0.0932278	29702571	29708781	-	5'	1284	3.25e-06	2.69e-09	1.27e-07	GEMMA of Box-Cox transformed trait (w/o removing outliers/duplicates) with SNPs > 0.01 MAF	(1 of 10) K16296 - serine carboxypeptidase-like clade I [EC:3.4.16.-] (SCPL-I)		Catalysis of the hydrolysis of a peptide bond not more than three residues from the C-terminus of a polypeptide chain by a catalytic mechanism that involves a catalytic triad consisting of a serine nucleophile that is activated by a proton relay involving an acidic residue (e.g. aspartate or glutamate) and a basic residue (usually histidine).; The hydrolysis of proteins into smaller polypeptides …	No	49	2
LRL_PC1	Potri.001G091032	1	7164290	0.352596	0.0761459	7162074	7164172	-	5'	118	4.17e-06	3.91e-09	1.27e-07	GEMMA of Box-Cox transformed trait (w/ removing outliers but not duplicates) with SNPs > 0.01 MAF				No	75	1 (but near gap)
root_PC2	Potri.001G260700	1	26998673	-0.566222	0.122789	26996828	26997916	-	5'	757	4.57e-06	4.31e-09	1.27e-07	GEMMA of RB-INV transformed trait (w/ removing outliers but not duplicates) with SNPs > 0.01 MAF	(1 of 10) PTHR31595:SF13 - ACYL-COA--STEROL O-ACYLTRANSFERASE 1	AT1G34490; AT1G34500; AT1G34520; AT5G51420; AT5G55320; AT5G55330; AT5G55340; AT5G55350; AT5G55360; AT5G55370; AT5G55380	Long-chain-alcohol O-fatty-acyltransferase; Long-chain-alcohol O-fatty-acyltransferase; Catalysis of the reaction: a long-chain-alcohol + acyl-CoA = a long-chain ester + CoA.; Membrane bound O-acyl transferase family; Membrane bound O-acyl transferase family; FAMILY NOT NAMED; FAMILY NOT NAMED; ACYL-COA--STEROL O-ACYLTRANSFERASE 1; ACYL-COA--STEROL O-ACYLTRANSFERASE 1	No	83	2
total_basal_root_area_5w	Potri.001G154200	1	12734333	-0.739907	0.160738	12721833	12723526	+	3'	10807	5.88e-06	4.72e-09	1.27e-07	GEMMA of Box-Cox transformed trait (w/o removing outliers/duplicates) with SNPs > 0.01 MAF	similar to Ethylene responsive element binding factor 5 (AtERF5).; [ co-ortholog (1of2) of At5g47230, At4g17490, ]	AT4G17490; AT5G47230	Any molecular function by which a gene product interacts selectively and non-covalently with DNA (deoxyribonucleic acid).; Interacting selectively and non-covalently with a specific DNA sequence in order to modulate transcription. The transcription factor may or may not also interact selectively with a protein or macromolecular complex.; Any process that modulates the frequency, rate or extent of…	No	86
area_basal_growth_2w_5w	Potri.001G154200	1	12734333	-0.737912	0.160681	12721833	12723526	+	3'	10807	6.19e-06	5.25e-09	1.27e-07	GEMMA of Box-Cox transformed trait (w/o removing outliers/duplicates) with SNPs > 0.01 MAF	similar to Ethylene responsive element binding factor 5 (AtERF5).; [ co-ortholog (1of2) of At5g47230, At4g17490, ]	AT4G17490; AT5G47230	Any molecular function by which a gene product interacts selectively and non-covalently with DNA (deoxyribonucleic acid).; Interacting selectively and non-covalently with a specific DNA sequence in order to modulate transcription. The transcription factor may or may not also interact selectively with a protein or macromolecular complex.; Any process that modulates the frequency, rate or extent of…	No	86
root_area_PC1	Potri.001G391400	1	41027964	0.327237	0.0712655	41014240	41017948	-	5'	10016	5e-06	5.55e-09	1.27e-07	GEMMA of Box-Cox transformed trait (w/ removing outliers but not duplicates) with SNPs > 0.01 MAF	similar to Histidine biosynthesis bifunctional protein hisIE; similar to chloroplast precursor [Includes: Phosphoribosyl-AMP cyclohydrolase (EC 3.5.4.19) (PRA-CH); similar to Phosphoribosyl-ATP pyrophosphatase (EC 3.6.1.31) (PRA-PH)].; [ ortholog of At1g3	AT1G31860	Phosphoribosyl-AMP cyclohydrolase; Phosphoribosyl-ATP diphosphatase; The chemical reactions and pathways resulting in the formation of histidine, 2-amino-3-(1H-imidazol-4-yl)propanoic acid.; Catalysis of the reaction: 1-(5-phosphonatoribosyl)-5'-AMP + H(2)O = 1-(5-phosphoribosyl)-5-[(5-phosphoribosylamino)methylideneamino]imidazole-4-carboxamide.; Catalysis of the reaction: 1-(5-phospho-D-ribosyl…	No	82
LRL_PC2	Potri.001G170800	1	14473489	0.230095	0.0504113	14476382	14482221	-	3'	2893	5.69e-06	8.01e-09	1.27e-07	GEMMA of RB-INV transformed trait (w/ removing outliers but not duplicates) with SNPs > 0.01 MAF	(1 of 4) PTHR22870:SF166 - PROTEIN RCC2	AT3G14000	Transcription factor regulating root and shoot growth via Pin3; Transcription factor regulating root and shoot growth via Pin3; Transcription factor BRX N-terminal domain; Transcription factor BRX N-terminal domain; BRX domain profile; BRX domain profile; REGULATOR OF CHROMOSOME CONDENSATION; REGULATOR OF CHROMOSOME CONDENSATION; PROTEIN RCC2; PROTEIN RCC2	No	71
root_area_PC2	Potri.001G131200	1	10556201	-0.204584	0.0445677	10555551	10556211	+	Exonic	0	5.04e-06	8.76e-09	1.27e-07	GEMMA of RB-INV transformed trait (w/ removing outliers but not duplicates) with SNPs > 0.01 MAF				Yes	54
LRL_PC1	Potri.001G260700	1	26998631	0.547353	0.120182	26996828	26997916	-	5'	715	5.96e-06	1.02e-08	1.27e-07	GEMMA of RB-INV transformed trait (w/ removing outliers but not duplicates) with SNPs > 0.01 MAF	(1 of 10) PTHR31595:SF13 - ACYL-COA--STEROL O-ACYLTRANSFERASE 1	AT1G34490; AT1G34500; AT1G34520; AT5G51420; AT5G55320; AT5G55330; AT5G55340; AT5G55350; AT5G55360; AT5G55370; AT5G55380	Long-chain-alcohol O-fatty-acyltransferase; Long-chain-alcohol O-fatty-acyltransferase; Catalysis of the reaction: a long-chain-alcohol + acyl-CoA = a long-chain ester + CoA.; Membrane bound O-acyl transferase family; Membrane bound O-acyl transferase family; FAMILY NOT NAMED; FAMILY NOT NAMED; ACYL-COA--STEROL O-ACYLTRANSFERASE 1; ACYL-COA--STEROL O-ACYLTRANSFERASE 1	No	64
area_basal_growth_2w_5w	Potri.001G139700	1	11247243	0.436966	0.0960815	11237570	11246833	+	3'	410	7.56e-06	1.49e-08	1.27e-07	GEMMA of Box-Cox transformed trait (w/o removing outliers/duplicates) with SNPs > 0.01 MAF	similar to P-glycoprotein; putative; similar to P-glycoprotein GI:4204793 from (Solanum tuberosum); [ co-ortholog (3of4) of At4g25960, At1g10680, ]	AT1G10680; AT4G25960	Xenobiotic-transporting ATPase; Xenobiotic-transporting ATPase; Interacting selectively and non-covalently with ATP, adenosine 5'-triphosphate, a universally important coenzyme and enzyme regulator.; Interacting selectively and non-covalently with ATP, adenosine 5'-triphosphate, a universally important coenzyme and enzyme regulator.; The directed movement of substances (such as macromolecules, sm…	No	48
root_area_PC2	Potri.001G176800	1	15108101	0.231173	0.0508691	15121167	15123208	-	3'	13066	6.24e-06	1.8e-08	1.27e-07	GEMMA of RB-INV transformed trait (w/ removing outliers but not duplicates) with SNPs > 0.01 MAF			FAMILY NOT NAMED; FAMILY NOT NAMED; SUBFAMILY NOT NAMED; SUBFAMILY NOT NAMED	No	45
LRL_PC2	Potri.001G071500	1	5699653	0.219053	0.0491331	5695547	5701591	-	Intragenic, non-exonic	0	9.28e-06	4.41e-08	1.27e-07	GEMMA of RB-INV transformed trait (w/ removing outliers but not duplicates) with SNPs > 0.01 MAF	(1 of 9) 2.3.1.78 - Heparan-alpha-glucosaminide N-acetyltransferase	AT5G47900	Heparan-alpha-glucosaminide N-acetyltransferase; Heparan-alpha-glucosaminide N-acetyltransferase; Uncharacterized conserved protein; Uncharacterized conserved protein; Protein of unknown function (DUF1624); Protein of unknown function (DUF1624); FAMILY NOT NAMED; FAMILY NOT NAMED	No	38
root_PC2	Potri.002G124200	2	9326272	-0.316793	0.0597287	9316318	9324269	+	3'	2003	1.46e-07	4.54e-12	1.27e-07	GEMMA of Box-Cox transformed trait (w/ outliers and duplicates removed) with SNPs > 0.01 MAF	(1 of 8) K13126 - polyadenylate-binding protein (PABPC)	AT1G49760	Interacting selectively and non-covalently with a nucleotide, any compound consisting of a nucleoside that is esterified with (ortho)phosphate or an oligophosphate at any hydroxyl group on the ribose or deoxyribose.; Interacting selectively and non-covalently with any nucleic acid.; Interacting selectively and non-covalently with an RNA molecule or a portion thereof.; polyadenylate-binding protei…	No	62
root_PC2	Potri.002G054400	2	3620509	-0.294008	0.058388	3620812	3626758	-	3'	303	5.87e-07	4.21e-11	1.27e-07	GEMMA of Box-Cox transformed trait (w/ outliers and duplicates removed) with SNPs > 0.01 MAF	similar to expressed protein in Arabidopsis thaliana; similar to predicted proteins; similar to Arabidopsis thaliana and Oryza sativa; similar to expression supported by MPSS; [ ortholog of At5g19160,]		GDSL/SGNH-like Acyl-Esterase family found in Pmr5 and Cas1p; GDSL/SGNH-like Acyl-Esterase family found in Pmr5 and Cas1p; PMR5 N terminal Domain; PMR5 N terminal Domain; FAMILY NOT NAMED; FAMILY NOT NAMED; PROTEIN TRICHOME BIREFRINGENCE-LIKE 10-RELATED; PROTEIN TRICHOME BIREFRINGENCE-LIKE 10-RELATED	No	92
root_area_PC1	Potri.002G121100	2	9076516	-0.212736	0.044162	9075496	9081155	-	Intragenic, non-exonic	0	1.7e-06	8.49e-10	1.27e-07	GEMMA of RB-INV transformed trait (w/ removing outliers but not duplicates) with SNPs > 0.01 MAF	similar to cytochrome P450. [ORG:Lotus corniculatus var. japonicus]; [ co-ortholog (10of57) of AAF45143, CAB50768, AAF34534, AAP06953, BAA93632, AAM12530, CAB43505, AAF34532, BAA74466, BAA22423, AAF34528, AAF34521, AAF34522, AAF34526, AAF34520, T05944, AA		4'-methoxyisoflavone 2'-hydroxylase; 4'-methoxyisoflavone 2'-hydroxylase; Isoflavone 2'-hydroxylase; Isoflavone 2'-hydroxylase; Catalysis of the incorporation of one atom from molecular oxygen into a compound and the reduction of the other atom of oxygen to water.; Catalysis of the incorporation of one atom from molecular oxygen into a compound and the reduction of the other atom of oxygen to wat…	No	58
root_area_PC2	Potri.002G218600	2	20379597	-0.603862	0.128096	20379948	20381454	-	3'	351	3.04e-06	1.02e-09	1.27e-07	GEMMA of Box-Cox transformed trait (w/ thresholding and outlier/duplicate removal) with SNPs > 0.01 MAF	(1 of 3) K00122 - formate dehydrogenase (FDH)		Formate dehydrogenase; Formate dehydrogenase; Interacting selectively and non-covalently with nicotinamide adenine dinucleotide, a coenzyme involved in many redox and biosynthetic reactions; binding may be to either the oxidized form, NAD+, or the reduced form, NADH.; Interacting selectively and non-covalently with nicotinamide adenine dinucleotide, a coenzyme involved in many redox and biosynthe…	No	129
root_area_PC1	Potri.002G096700	2	6972060	-0.463941	0.103586	6970766	6971794	-	5'	266	8.45e-06	2.18e-08	1.27e-07	GEMMA of RB-INV transformed trait (w/ removing outliers but not duplicates) with SNPs > 0.01 MAF	(1 of 3) PF06645 - Microsomal signal peptidase 12 kDa subunit (SPC12) (SPC12)	AT1G34640	A protein complex that is located in the endoplasmic reticulum membrane and cleaves the signal sequence from precursor proteins following their transport out of the cytoplasmic space.; A protein complex that is located in the endoplasmic reticulum membrane and cleaves the signal sequence from precursor proteins following their transport out of the cytoplasmic space.; The proteolytic removal of a …	Yes	62
longest_lateral_root_3w	Potri.002G172151	2	13084897	0.690299	0.151974	13093981	13094252	-	3'	9084	6.54e-06	3.43e-08	1.27e-07	GEMMA of Box-Cox transformed trait (w/o removing outliers/duplicates) with SNPs > 0.01 MAF				No	29
LRL_PC2	Potri.003G116300	3	13962166	0.091478	0.018242	13961238	13964194	+	Intragenic, non-exonic	0	7.06e-07	6.24e-11	1.27e-07	GEMMA of Box-Cox transformed trait (w/ thresholding and outlier/duplicate removal) with SNPs > 0.01 MAF			FAMILY NOT NAMED; FAMILY NOT NAMED; SUBFAMILY NOT NAMED; SUBFAMILY NOT NAMED	No	85
total_basal_root_area_5w	Potri.003G165900	3	17654515	-0.62217	0.125666	17644338	17646279	+	3'	8236	1.16e-06	1.59e-10	1.27e-07	GEMMA of Box-Cox transformed trait (w/o removing outliers/duplicates) with SNPs > 0.01 MAF	similar to expressed protein in Arabidopsis thaliana; [ co-ortholog (2of2) of At5g13190, ]	AT5G13190	LITAF-like zinc ribbon domain; LITAF-like zinc ribbon domain; LIPOPOLYSACCHARIDE-INDUCED TRANSCRIPTION FACTOR REGULATING TUMOR NECROSIS FACTOR ALPHA; LIPOPOLYSACCHARIDE-INDUCED TRANSCRIPTION FACTOR REGULATING TUMOR NECROSIS FACTOR ALPHA; Possible membrane-associated motif in LPS-induced tumor necrosis factor alpha factor (LITAF), also known as PIG7, and other animal proteins.; Possible membrane-a…	No	73
root_area_PC2	Potri.003G058900	3	8670380	0.479807	0.100476	8662424	8686306	-	Intragenic, non-exonic	0	2.09e-06	6.96e-10	1.27e-07	GEMMA of RB-INV transformed trait (w/ removing outliers but not duplicates) with SNPs > 0.01 MAF	similar to Chloroplast ADP; similar to ATP carrier protein 2; similar to chloroplast precursor (ADP/ATP translocase 2) (Adenine nucleotide translocase 2).; [ co-ortholog (1of2) of At1g80300, At1g15500, ]	AT1G15500; AT1G80300	Catalysis of the reaction: ATP(out) + ADP(in) = ATP(in) + ADP(out).; Catalysis of the reaction: ATP(out) + ADP(in) = ATP(in) + ADP(out).; Interacting selectively and non-covalently with ATP, adenosine 5'-triphosphate, a universally important coenzyme and enzyme regulator.; Interacting selectively and non-covalently with ATP, adenosine 5'-triphosphate, a universally important coenzyme and enzyme r…	No	97
root_PC2	Potri.003G139600	3	15725875	-0.20514	0.0429564	15733129	15738375	+	5'	7254	2.08e-06	1.04e-09	1.27e-07	GEMMA of RB-INV transformed trait (w/ removing outliers but not duplicates) with SNPs > 0.01 MAF	similar to endo-glucanase 2. [ORG:Ficus carica]; [ co-ortholog (1of2) of AAR27060, At1g64390, ]	AT1G64390	Cellulase; Catalysis of a biochemical reaction at physiological temperatures. In biologically catalyzed reactions, the reactants are known as substrates, and the catalysts are naturally occurring macromolecular substances known as enzymes. Enzymes possess specific binding sites for substrates, and are usually composed wholly or largely of protein, but RNA that has catalytic activity (ribozyme) is…	No	68
LRL_PC1	Potri.003G105600	3	12994043	0.426775	0.08924	12986856	12993398	-	5'	645	2.02e-06	1.2e-09	1.27e-07	GEMMA of RB-INV transformed trait (w/ removing outliers but not duplicates) with SNPs > 0.01 MAF	(1 of 2) PTHR21576:SF7 - MAJOR FACILITATOR PROTEIN-RELATED	AT4G19450; AT5G45275	Nodulin-like; Nodulin-like; UNCHARACTERIZED NODULIN-LIKE PROTEIN; UNCHARACTERIZED NODULIN-LIKE PROTEIN; MAJOR FACILITATOR PROTEIN-RELATED; MAJOR FACILITATOR PROTEIN-RELATED; MFS general substrate transporter; MFS general substrate transporter	No	61
root_area_PC1	Potri.003G125600	3	14664343	-0.619006	0.13208	14657532	14663287	+	3'	1056	3.2e-06	1.85e-09	1.27e-07	GEMMA of Box-Cox transformed trait (w/ removing outliers but not duplicates) with SNPs > 0.01 MAF	similar to Potential copper-transporting ATPase 3 (EC 3.6.3.4).; [ co-ortholog (1of3) of At1g63440, ]	AT1G63440	Cu(2+)-exporting ATPase; Cu(+) exporting ATPase; Interacting selectively and non-covalently with a nucleotide, any compound consisting of a nucleoside that is esterified with (ortho)phosphate or an oligophosphate at any hydroxyl group on the ribose or deoxyribose.; Interacting selectively and non-covalently with copper (Cu) ions.; The directed movement of cations, atoms or small molecules with a …	No	92
area_basal_growth_2w_5w	Potri.003G165900	3	17654224	-1.07858	0.232172	17644338	17646279	+	3'	7945	4.87e-06	3.74e-09	1.27e-07	GEMMA of Box-Cox transformed trait (w/o removing outliers/duplicates) with SNPs > 0.01 MAF	similar to expressed protein in Arabidopsis thaliana; [ co-ortholog (2of2) of At5g13190, ]	AT5G13190	LITAF-like zinc ribbon domain; LITAF-like zinc ribbon domain; LIPOPOLYSACCHARIDE-INDUCED TRANSCRIPTION FACTOR REGULATING TUMOR NECROSIS FACTOR ALPHA; LIPOPOLYSACCHARIDE-INDUCED TRANSCRIPTION FACTOR REGULATING TUMOR NECROSIS FACTOR ALPHA; Possible membrane-associated motif in LPS-induced tumor necrosis factor alpha factor (LITAF), also known as PIG7, and other animal proteins.; Possible membrane-a…	No	73
root_area_PC2	Potri.003G011400	3	1261649	-0.310758	0.0665348	1257240	1257449	+	3'	4200	3.45e-06	5.67e-09	1.27e-07	GEMMA of RB-INV transformed trait (w/ removing outliers but not duplicates) with SNPs > 0.01 MAF				Yes	42
longest_lateral_root_3w	Potri.003G116300	3	13962971	0.36658	0.0797206	13961238	13964194	+	Intragenic, non-exonic	0	5.04e-06	6.23e-09	1.27e-07	GEMMA of Box-Cox transformed trait (w/o removing outliers/duplicates) with SNPs > 0.01 MAF			FAMILY NOT NAMED; FAMILY NOT NAMED; SUBFAMILY NOT NAMED; SUBFAMILY NOT NAMED	No	68	1
LRL_PC2	Potri.003G055600	3	8231287	0.0513561	0.0112833	8220072	8224620	+	3'	6667	6.49e-06	1.05e-08	1.27e-07	GEMMA of Box-Cox transformed trait (w/ thresholding and outlier/duplicate removal) with SNPs > 0.01 MAF	(1 of 30) PTHR23155//PTHR23155:SF580 - LEUCINE-RICH REPEAT-CONTAINING PROTEIN // SUBFAMILY NOT NAMED	AT3G14470	Interacting selectively and non-covalently with ADP, adenosine 5'-diphosphate.; Apoptotic ATPase; NB-ARC domain; Disease resistance protein signature; LEUCINE-RICH REPEAT-CONTAINING PROTEIN; SUBFAMILY NOT NAMED; L domain-like; P-loop containing nucleoside triphosphate hydrolases	No	64
area_total_growth_2w_5w	Potri.003G007600	3	621986	-0.451044	0.100331	622886	624767	+	5'	900	7.88e-06	1.17e-08	1.27e-07	GEMMA of Box-Cox transformed trait (w/o removing outliers/duplicates) with SNPs > 0.01 MAF	(1 of 28) 1.14.13.89 - Isoflavone 2'-hydroxylase / Isoflavone 2'-monooxygenase	AT1G66540; AT4G37340; AT4G37360	Isoflavone 2'-hydroxylase; Isoflavone 2'-hydroxylase; Catalysis of the incorporation of one atom from molecular oxygen into a compound and the reduction of the other atom of oxygen to water.; Catalysis of the incorporation of one atom from molecular oxygen into a compound and the reduction of the other atom of oxygen to water.; Interacting selectively and non-covalently with iron (Fe) ions.; Inte…	No	111
root_PC1	Potri.003G068900	3	9714868	-0.299442	0.0651713	9718268	9720036	+	5'	3400	4.94e-06	1.41e-08	1.27e-07	GEMMA of RB-INV transformed trait (w/ removing outliers but not duplicates) with SNPs > 0.01 MAF	(1 of 3) PTHR33077:SF13 - PROTEIN TIFY 10A-RELATED	AT1G17380; AT1G72450	jasmonate ZIM domain-containing protein; tify domain; Divergent CCT motif; Tify domain profile; FAMILY NOT NAMED; PROTEIN TIFY 10A-RELATED	No	36
total_root_area_5w	Potri.004G103300	4	9093555	-0.239985	0.0441375	9097947	9099448	+	5'	4392	7e-08	2.6e-13	1.27e-07	GEMMA of Box-Cox transformed trait (w/o removing outliers/duplicates) with SNPs > 0.01 MAF	transferase family protein; similar to anthocyanin 5-aromatic acyltransferase from Gentiana triflora GI:4185599; similar to malonyl CoA:anthocyanin 5-O-glucoside-6'''-O-malonyltransferase from Perilla frutescens GI:17980232; similar to Salvia splendens GI	AT3G29590; AT3G29635; AT5G39050; AT5G39080; AT5G39090	Isoflavone-7-O-beta-glucoside 6''-O-malonyltransferase; Isoflavone-7-O-beta-glucoside 6''-O-malonyltransferase; Catalysis of the reaction: 4 ferrocytochrome c + O2 + 4 H+ = 4 ferricytochrome c + 2 H2O.; Catalysis of the reaction: 4 ferrocytochrome c + O2 + 4 H+ = 4 ferricytochrome c + 2 H2O.; The inner, i.e. lumen-facing, lipid bilayer of the mitochondrial envelope. It is highly folded to form cr…	No	116	1
root_PC2	Potri.004G112200	4	10169594	-0.912779	0.167616	10161531	10164827	+	3'	4767	6.84e-08	3.41e-12	1.27e-07	GEMMA of Box-Cox transformed trait (w/ outliers and duplicates removed) with SNPs > 0.01 MAF	similar to Probable eukaryotic translation initiation factor 5-2 (eIF-5 2).; [ co-ortholog (2of3) of At1g77840, ]	AT1G77840	Functions in the initiation of ribosome-mediated translation of mRNA into a polypeptide.; Functions in the initiation of ribosome-mediated translation of mRNA into a polypeptide.; The selective, non-covalent, often stoichiometric, interaction of a molecule with one or more specific sites on another molecule.; The selective, non-covalent, often stoichiometric, interaction of a molecule with one or…	No	38
area_total_growth_2w_5w	Potri.004G103300	4	9093555	-0.224491	0.0433537	9097947	9099448	+	5'	4392	2.79e-07	5.63e-12	1.27e-07	GEMMA of Box-Cox transformed trait (w/o removing outliers/duplicates) with SNPs > 0.01 MAF	transferase family protein; similar to anthocyanin 5-aromatic acyltransferase from Gentiana triflora GI:4185599; similar to malonyl CoA:anthocyanin 5-O-glucoside-6'''-O-malonyltransferase from Perilla frutescens GI:17980232; similar to Salvia splendens GI	AT3G29590; AT3G29635; AT5G39050; AT5G39080; AT5G39090	Isoflavone-7-O-beta-glucoside 6''-O-malonyltransferase; Isoflavone-7-O-beta-glucoside 6''-O-malonyltransferase; Catalysis of the reaction: 4 ferrocytochrome c + O2 + 4 H+ = 4 ferricytochrome c + 2 H2O.; Catalysis of the reaction: 4 ferrocytochrome c + O2 + 4 H+ = 4 ferricytochrome c + 2 H2O.; The inner, i.e. lumen-facing, lipid bilayer of the mitochondrial envelope. It is highly folded to form cr…	No	116
root_area_PC2	Potri.004G051600	4	4001238	0.489835	0.0962489	4007732	4011104	-	3'	6494	4.85e-07	8.19e-12	1.27e-07	GEMMA of Box-Cox transformed trait (w/ thresholding and outlier/duplicate removal) with SNPs > 0.01 MAF	similar to expressed protein in Arabidopsis thaliana; similar to Arabidopsis thaliana WOX9 protein mRNA; [ co-ortholog (1of2) of At2g33880, ]	AT2G33880	Any molecular function by which a gene product interacts selectively and non-covalently with DNA (deoxyribonucleic acid).; Homeobox domain; 'Homeobox' domain profile; FAMILY NOT NAMED; SUBFAMILY NOT NAMED; Homeodomain; Homeodomain-like	No	186
root_area_PC1	Potri.004G107800	4	9542031	-0.734112	0.147667	9539100	9540009	+	3'	2022	7.93e-07	1.67e-10	1.27e-07	GEMMA of RB-INV transformed trait (w/ removing outliers but not duplicates) with SNPs > 0.01 MAF	similar to ABA-inducible protein. [ORG:Fagus sylvatica]; [ co-ortholog (1of6) of CAA10234, At3g02480, ]	AT5G38760	FAMILY NOT NAMED; FAMILY NOT NAMED; STRESS-INDUCED PROTEIN KIN1-RELATED; STRESS-INDUCED PROTEIN KIN1-RELATED; Apolipoprotein A-I; Apolipoprotein A-I	Yes	60
root_PC1	Potri.004G103100	4	9057283	0.416338	0.0850013	9055632	9057164	-	5'	119	1.14e-06	1.09e-09	1.27e-07	GEMMA of Box-Cox transformed trait (w/ removing outliers but not duplicates) with SNPs > 0.01 MAF	(1 of 25) 2.3.1.115 - Isoflavone-7-O-beta-glucoside 6''-O-malonyltransferase / Flavone/flavonol 7-O-beta-D-glucoside malonyltransferase	AT3G29590; AT3G29635; AT5G39050; AT5G39080; AT5G39090	Isoflavone-7-O-beta-glucoside 6''-O-malonyltransferase; Isoflavone-7-O-beta-glucoside 6''-O-malonyltransferase; Catalysis of the transfer of an acyl group, other than amino-acyl, from one compound (donor) to another (acceptor).; Catalysis of the transfer of an acyl group, other than amino-acyl, from one compound (donor) to another (acceptor).; Transferase family; Transferase family; FAMILY NOT NA…	No	32
root_area_PC2	Potri.004G023100	4	1517890	-0.214715	0.0468314	1520132	1521404	+	5'	2242	5.17e-06	4.69e-09	1.27e-07	GEMMA of RB-INV transformed trait (w/ removing outliers but not duplicates) with SNPs > 0.01 MAF	(1 of 6) PTHR31235:SF17 - PEROXIDASE 27-RELATED	AT3G01190	Peroxidase; Peroxidase; Catalysis of the reaction: donor + hydrogen peroxide = oxidized donor + 2 H2O.; Catalysis of the reaction: donor + hydrogen peroxide = oxidized donor + 2 H2O.; Any process that results in a change in state or activity of a cell or an organism (in terms of movement, secretion, enzyme production, gene expression, etc.) as a result of oxidative stress, a state often resulting…	No	110	1
LRL_PC1	Potri.004G103200	4	9092512	-0.205074	0.0457482	9087033	9088528	+	3'	3984	8.3e-06	1.67e-08	1.27e-07	GEMMA of RB-INV transformed trait (w/ removing outliers but not duplicates) with SNPs > 0.01 MAF	(1 of 25) 2.3.1.115 - Isoflavone-7-O-beta-glucoside 6''-O-malonyltransferase / Flavone/flavonol 7-O-beta-D-glucoside malonyltransferase	AT3G29590; AT3G29635; AT5G39050; AT5G39080; AT5G39090	Isoflavone-7-O-beta-glucoside 6''-O-malonyltransferase; Isoflavone-7-O-beta-glucoside 6''-O-malonyltransferase; Catalysis of the transfer of an acyl group, other than amino-acyl, from one compound (donor) to another (acceptor).; Catalysis of the transfer of an acyl group, other than amino-acyl, from one compound (donor) to another (acceptor).; Transferase family; Transferase family; FAMILY NOT NA…	No	82
LRL_PC1	Potri.004G131600	4	14806596	-0.417417	0.0937353	14789917	14795600	+	3'	10996	9.5e-06	2.95e-08	1.27e-07	GEMMA of Box-Cox transformed trait (w/ removing outliers but not duplicates) with SNPs > 0.01 MAF	(1 of 1) K02541 - DNA replication licensing factor MCM3 (MCM3)	AT5G46280	DNA helicase; Any molecular function by which a gene product interacts selectively and non-covalently with DNA (deoxyribonucleic acid).; Catalysis of the reaction: NTP + H2O = NDP + phosphate, to drive the unwinding of a DNA helix.; Interacting selectively and non-covalently with ATP, adenosine 5'-triphosphate, a universally important coenzyme and enzyme regulator.; A membrane-bounded organelle o…	No	55
root_area_PC1	Potri.004G033900	4	2498672	-0.7013	0.155816	2489568	2494297	-	5'	4375	7.64e-06	4.03e-08	1.27e-07	GEMMA of RB-INV transformed trait (w/ removing outliers but not duplicates) with SNPs > 0.01 MAF	(1 of 4) K14485 - transport inhibitor response 1 (TIR1)		Interacting selectively and non-covalently with any protein or protein complex (a complex of two or more proteins that may include other nonprotein molecules).; Interacting selectively and non-covalently with any protein or protein complex (a complex of two or more proteins that may include other nonprotein molecules).; transport inhibitor response 1; transport inhibitor response 1; Leucine rich …	No	33
total_root_area_5w	Potri.004G103100	4	9057261	0.334892	0.0750701	9055632	9057164	-	5'	97	9.2e-06	5.05e-08	1.27e-07	GEMMA of Box-Cox transformed trait (w/o removing outliers/duplicates) with SNPs > 0.01 MAF	(1 of 25) 2.3.1.115 - Isoflavone-7-O-beta-glucoside 6''-O-malonyltransferase / Flavone/flavonol 7-O-beta-D-glucoside malonyltransferase	AT3G29590; AT3G29635; AT5G39050; AT5G39080; AT5G39090	Isoflavone-7-O-beta-glucoside 6''-O-malonyltransferase; Isoflavone-7-O-beta-glucoside 6''-O-malonyltransferase; Catalysis of the transfer of an acyl group, other than amino-acyl, from one compound (donor) to another (acceptor).; Catalysis of the transfer of an acyl group, other than amino-acyl, from one compound (donor) to another (acceptor).; Transferase family; Transferase family; FAMILY NOT NA…	No	31
area_total_growth_2w_5w	Potri.005G187100	5	20441926	-0.888709	0.162201	20441121	20441351	+	3'	575	5.61e-08	3.29e-13	1.27e-07	GEMMA of Box-Cox transformed trait (w/o removing outliers/duplicates) with SNPs > 0.01 MAF				No	82
area_total_growth_2w_5w	Potri.005G086400	5	6453849	-0.480308	0.1003	6445488	6450574	+	3'	3275	1.97e-06	1.29e-09	1.27e-07	GEMMA of Box-Cox transformed trait (w/o removing outliers/duplicates) with SNPs > 0.01 MAF	similar to Probable WRKY transcription factor 13 (WRKY DNA-binding protein 13).; [ co-ortholog (1of2) of At4g39410, ]	AT4G39410	Interacting selectively and non-covalently with a specific DNA sequence in order to modulate transcription. The transcription factor may or may not also interact selectively with a protein or macromolecular complex.; Interacting selectively and non-covalently with a specific DNA sequence in order to modulate transcription. The transcription factor may or may not also interact selectively with a p…	No	51		Bud set; Leaf drop (McKown et al., 2014)
root_area_PC2	Potri.005G117600	5	9095397	0.456658	0.0942349	9096540	9098179	-	3'	1143	1.48e-06	1.76e-09	1.27e-07	GEMMA of RB-INV transformed trait (w/ removing outliers but not duplicates) with SNPs > 0.01 MAF	zinc finger (GATA type) family protein; zinc finger (GATA type) family protein; [ ortholog of At3g51080,At5g66320,]	AT5G66320	Any molecular function by which a gene product interacts selectively and non-covalently with DNA (deoxyribonucleic acid).; Any molecular function by which a gene product interacts selectively and non-covalently with DNA (deoxyribonucleic acid).; Interacting selectively and non-covalently with a specific DNA sequence in order to modulate transcription. The transcription factor may or may not also …	No	32
LRL_PC2	Potri.005G027900	5	2039984	0.108286	0.0232404	2041079	2044191	+	5'	1095	3.93e-06	2.33e-09	1.27e-07	GEMMA of Box-Cox transformed trait (w/ thresholding and outlier/duplicate removal) with SNPs > 0.01 MAF	(1 of 3) PTHR11932:SF72 - CULLIN-1-RELATED		The chemical reactions and pathways resulting in the breakdown of a protein or peptide by hydrolysis of its peptide bonds, initiated by the covalent attachment of a ubiquitin group, or multiple ubiquitin groups, to the protein.; The chemical reactions and pathways resulting in the breakdown of a protein or peptide by hydrolysis of its peptide bonds, initiated by the covalent attachment of a ubiqu…	No	98	1
root_area_PC2	Potri.005G226000	5	23625215	-0.248706	0.0530976	23625295	23629886	+	5'	80	3.5e-06	1.02e-08	1.27e-07	GEMMA of Box-Cox transformed trait (w/ thresholding and outlier/duplicate removal) with SNPs > 0.01 MAF	similar to dehydration-responsive protein-related; similar to early-responsive to dehydration stress ERD3 protein (Arabidopsis thaliana) GI:15320410; [ ortholog of At4g14360,At3g23300,]	AT1G04430; AT3G23300; AT4G14360	Phosphoethanolamine N-methyltransferase; Catalysis of the transfer of a methyl group to an acceptor molecule.; Putative S-adenosyl-L-methionine-dependent methyltransferase; Prokaryotic membrane lipoprotein lipid attachment site profile; METHYLTRANSFERASE; METHYLTRANSFERASE PMT8-RELATED; METHYLTRANSFERASE PMT1-RELATED; S-adenosyl-L-methionine-dependent methyltransferases	No	29
root_area_PC2	Potri.005G146600	5	12886894	0.394329	0.0865737	12887399	12891109	+	5'	505	6.38e-06	1.55e-08	1.27e-07	GEMMA of Box-Cox transformed trait (w/ thresholding and outlier/duplicate removal) with SNPs > 0.01 MAF		AT4G07990	DnaJ domain; DnaJ domain; DnaJ domain signature; DnaJ domain signature; dnaJ domain profile; dnaJ domain profile; DNAJ HOMOLOG SUBFAMILY C MEMBER; DNAJ HOMOLOG SUBFAMILY C MEMBER; CHAPERONE DNAJ-DOMAIN CONTAINING PROTEIN; CHAPERONE DNAJ-DOMAIN CONTAINING PROTEIN; DnaJ molecular chaperone homology domain; DnaJ molecular chaperone homology domain; Chaperone J-domain; Chaperone J-domain	No	44
root_area_PC2	Potri.005G200600	5	21616154	0.285186	0.0625869	21614646	21618710	-	Intragenic, non-exonic	0	5.9e-06	1.64e-08	1.27e-07	GEMMA of RB-INV transformed trait (w/ removing outliers but not duplicates) with SNPs > 0.01 MAF	(1 of 5) PTHR11709:SF88 - LACCASE-14	AT5G48100	Laccase; Interacting selectively and non-covalently with copper (Cu) ions.; Catalysis of an oxidation-reduction (redox) reaction, a reversible chemical reaction in which the oxidation state of an atom or atoms within a molecule is altered. One substrate acts as a hydrogen or electron donor and becomes oxidized, while the other acts as hydrogen or electron acceptor and becomes reduced.; The chemic…	No	39
area_total_growth_2w_5w	Potri.005G077200	5	5665038	-0.268629	0.0578684	5664198	5667427	-	Intragenic, non-exonic	0	3.98e-06	3.37e-08	1.27e-07	GEMMA of Box-Cox transformed trait (w/o removing outliers/duplicates) with SNPs > 0.01 MAF	similar to trehalose-6-phosphate phosphatase; putative; similar to trehalose-6-phosphate phosphatase (AtTPPB) (Arabidopsis thaliana) GI:2944180; [ co-ortholog (2of2) of At2g22190, At4g39770, ]	AT5G10100; AT5G65140	Trehalose-phosphatase; Catalysis of a biochemical reaction at physiological temperatures. In biologically catalyzed reactions, the reactants are known as substrates, and the catalysts are naturally occurring macromolecular substances known as enzymes. Enzymes possess specific binding sites for substrates, and are usually composed wholly or largely of protein, but RNA that has catalytic activity (…	No	15
area_total_growth_2w_5w	Potri.006G076700	6	5772371	0.323725	0.0663376	5774336	5777719	-	3'	1965	1.26e-06	3.23e-10	1.27e-07	GEMMA of Box-Cox transformed trait (w/o removing outliers/duplicates) with SNPs > 0.01 MAF			FAMILY NOT NAMED; FAMILY NOT NAMED; SUBFAMILY NOT NAMED; SUBFAMILY NOT NAMED; Apolipoprotein; Tropomyosin; Tropomyosin; Apolipoprotein A-I; Apolipoprotein A-I	No	72
area_total_growth_2w_5w	Potri.006G067300	6	5040247	-0.245326	0.0519679	5041945	5043135	-	3'	1698	2.74e-06	1.36e-09	1.27e-07	GEMMA of Box-Cox transformed trait (w/o removing outliers/duplicates) with SNPs > 0.01 MAF	(1 of 8) PTHR33021:SF55 - BLUE COPPER PROTEIN		Any molecular entity that serves as an electron acceptor and electron donor in an electron transport chain. An electron transport chain is a process in which a series of electron carriers operate together to transfer electrons from donors to any of several different terminal electron acceptors to generate a transmembrane electrochemical gradient.; COPPER METAL-BINDING BLUE ELECTRON COPPER-BINDING…	No	88
area_basal_growth_2w_5w	Potri.006G200700	6	21576627	0.695752	0.149354	21577639	21577809	-	3'	1012	4.59e-06	2.42e-09	1.27e-07	GEMMA of Box-Cox transformed trait (w/o removing outliers/duplicates) with SNPs > 0.01 MAF			FAMILY NOT NAMED; FAMILY NOT NAMED	No	94
LRL_PC2	Potri.006G088200	6	6735010	0.230114	0.0471178	6736902	6738013	-	3'	1892	1.23e-06	3.31e-09	1.27e-07	GEMMA of RB-INV transformed trait (w/ removing outliers but not duplicates) with SNPs > 0.01 MAF	(1 of 1) PTHR14154:SF11 - HIGH-LIGHT-INDUCED PROTEIN, CHLOROPLASTIC	AT5G02120	Chlorophyll A-B binding protein; UPF0041 BRAIN PROTEIN 44-RELATED; HIGH-LIGHT-INDUCED PROTEIN, CHLOROPLASTIC; Chlorophyll a-b binding protein	No	20
root_area_PC2	Potri.006G088200	6	6735010	0.226338	0.0475669	6736902	6738013	-	3'	1892	2.27e-06	9.48e-09	1.27e-07	GEMMA of RB-INV transformed trait (w/ removing outliers but not duplicates) with SNPs > 0.01 MAF	(1 of 1) PTHR14154:SF11 - HIGH-LIGHT-INDUCED PROTEIN, CHLOROPLASTIC	AT5G02120	Chlorophyll A-B binding protein; UPF0041 BRAIN PROTEIN 44-RELATED; HIGH-LIGHT-INDUCED PROTEIN, CHLOROPLASTIC; Chlorophyll a-b binding protein	No	20
LRL_PC2	Potri.006G138600	6	11576428	0.262497	0.0589492	11565243	11567325	-	5'	9103	9.51e-06	1.97e-08	1.27e-07	GEMMA of RB-INV transformed trait (w/ removing outliers but not duplicates) with SNPs > 0.01 MAF	similar to 20 kDa chaperonin; similar to chloroplast (Protein Cpn21) (Chloroplast protein Cpn10) (Chloroplast chaperonin 10) (Ch-CPN10). [ORG:Pisum sativum]; [ co-ortholog (2of2) of P31233, ]	AT5G20720	All of the contents of a cell excluding the plasma membrane and nucleus, but including other subcellular structures.; The process of assisting in the covalent and noncovalent assembly of single chain polypeptides or multisubunit complexes into the correct tertiary structure.; Mitochondrial chaperonin; Chaperonin 10 Kd subunit; 10kDa chaperonin signature; 10 KDA HEAT SHOCK PROTEIN; 20 KDA CHAPERON…	No	95
root_PC2	Potri.006G088200	6	6734772	-0.207084	0.0459974	6736902	6738013	-	3'	2130	7.59e-06	9.01e-08	1.27e-07	GEMMA of RB-INV transformed trait (w/ removing outliers but not duplicates) with SNPs > 0.01 MAF	(1 of 1) PTHR14154:SF11 - HIGH-LIGHT-INDUCED PROTEIN, CHLOROPLASTIC	AT5G02120	Chlorophyll A-B binding protein; UPF0041 BRAIN PROTEIN 44-RELATED; HIGH-LIGHT-INDUCED PROTEIN, CHLOROPLASTIC; Chlorophyll a-b binding protein	No	18
root_area_PC1	Potri.007G026200	7	1955153	-0.342004	0.0674029	1953245	1953574	-	5'	1579	4.71e-07	3.67e-11	1.27e-07	GEMMA of Box-Cox transformed trait (w/ removing outliers but not duplicates) with SNPs > 0.01 MAF				Yes	75
total_basal_root_area_5w	Potri.007G038000	7	2981033	1.1669	0.248451	2973588	2974464	-	5'	6569	3.84e-06	1.6e-09	1.27e-07	GEMMA of Box-Cox transformed trait (w/o removing outliers/duplicates) with SNPs > 0.01 MAF				Yes	91
area_basal_growth_2w_5w	Potri.007G038000	7	2981033	1.15134	0.248338	2973588	2974464	-	5'	6569	5.08e-06	3.18e-09	1.27e-07	GEMMA of Box-Cox transformed trait (w/o removing outliers/duplicates) with SNPs > 0.01 MAF				Yes	90
root_area_PC2	Potri.007G015300	7	1146474	-0.343279	0.0753122	1139897	1145946	+	3'	528	5.86e-06	6.66e-09	1.27e-07	GEMMA of RB-INV transformed trait (w/ removing outliers but not duplicates) with SNPs > 0.01 MAF	(1 of 2) PTHR11010//PTHR11010:SF42 - PROTEASE S28 PRO-X CARBOXYPEPTIDASE-RELATED // SUBFAMILY NOT NAMED	AT2G18080; AT4G36190; AT4G36195	Lysosomal Pro-Xaa carboxypeptidase; Prolyl oligopeptidase; The hydrolysis of proteins into smaller polypeptides and/or amino acids by cleavage of their peptide bonds.; Catalysis of the hydrolysis of peptide bonds in a polypeptide chain by a catalytic mechanism that involves a catalytic triad consisting of a serine nucleophile that is activated by a proton relay involving an acidic residue (e.g. a…	No	98
LRL_PC1	Potri.007G026200	7	1955153	-0.428494	0.0943164	1953245	1953574	-	5'	1579	6.28e-06	1.49e-08	1.27e-07	GEMMA of Box-Cox transformed trait (w/ removing outliers but not duplicates) with SNPs > 0.01 MAF				Yes	47
LRL_PC2	Potri.008G209600	8	16023562	0.572547	0.114771	16019227	16019790	-	5'	3772	7.27e-07	3.07e-11	1.27e-07	GEMMA of RB-INV transformed trait (w/ removing outliers but not duplicates) with SNPs > 0.01 MAF	similar to 60S ribosome subunit biogenesis protein; putative; similar to 60S ribosome subunit biogenesis protein NIP7 (Swiss-Prot:Q08962) (Saccharomyces cerevisiae); [ co-ortholog (2of2) of At4g15770, ]	AT4G15770	Interacting selectively and non-covalently with an RNA molecule or a portion thereof.; Interacting selectively and non-covalently with an RNA molecule or a portion thereof.; A membrane-bounded organelle of eukaryotic cells in which chromosomes are housed and replicated. In most cells, the nucleus contains all of the cell's chromosomes except the organellar chromosomes, and is the site of RNA synt…	No	178
area_basal_growth_2w_5w	Potri.008G189900	8	13169092	-0.941417	0.19329	13165486	13171886	+	Intragenic, non-exonic	0	1.71e-06	1.41e-09	1.27e-07	GEMMA of Box-Cox transformed trait (w/o removing outliers/duplicates) with SNPs > 0.01 MAF	(1 of 11) K07466 - replication factor A1 (RFA1, RPA1, rpa)	AT1G23750	replication factor A1; replication factor A1; FAMILY NOT NAMED; FAMILY NOT NAMED; Nucleic acid-binding proteins; Nucleic acid-binding proteins	No	32
total_basal_root_area_5w	Potri.008G041900	8	2387191	-0.605978	0.130236	2392990	2400972	+	5'	5799	4.7e-06	2.32e-09	1.27e-07	GEMMA of Box-Cox transformed trait (w/o removing outliers/duplicates) with SNPs > 0.01 MAF	similar to myb family transcription factor; [ co-ortholog (2of2) of At3g52250, ]	AT3G52250	Any molecular function by which a gene product interacts selectively and non-covalently with DNA (deoxyribonucleic acid).; Any molecular function by which a gene product interacts selectively and non-covalently with DNA (deoxyribonucleic acid).; nuclear receptor co-repressor 1; nuclear receptor co-repressor 1; Nuclear receptor coregulator SMRT/SMRTER, contains Myb-like domains; Nuclear receptor c…	No	103	2
total_basal_root_area_5w	Potri.008G189900	8	13169092	-0.890749	0.19432	13165486	13171886	+	Intragenic, non-exonic	0	6.42e-06	2.26e-08	1.27e-07	GEMMA of Box-Cox transformed trait (w/o removing outliers/duplicates) with SNPs > 0.01 MAF	(1 of 11) K07466 - replication factor A1 (RFA1, RPA1, rpa)	AT1G23750	replication factor A1; replication factor A1; FAMILY NOT NAMED; FAMILY NOT NAMED; Nucleic acid-binding proteins; Nucleic acid-binding proteins	No	28
root_area_PC1	Potri.009G079900	9	7649397	-0.570761	0.122659	7641261	7648336	+	3'	1061	3.75e-06	9.45e-09	1.27e-07	GEMMA of RB-INV transformed trait (w/ removing outliers but not duplicates) with SNPs > 0.01 MAF	(1 of 1) K02331 - DNA polymerase phi [EC:2.7.7.7] (POL5, MYBBP1A)	AT5G64420	DNA-directed DNA polymerase; Any molecular function by which a gene product interacts selectively and non-covalently with DNA (deoxyribonucleic acid).; Catalysis of the reaction: deoxynucleoside triphosphate + DNA(n) = diphosphate + DNA(n+1); the synthesis of DNA from deoxyribonucleotide triphosphates in the presence of a DNA template and a 3'hydroxyl group.; The cellular synthesis of RNA on a te…	No	31
root_area_PC2	Potri.009G043000	9	4961456	0.285158	0.0631139	4961916	4967327	-	3'	460	7.55e-06	1.61e-08	1.27e-07	GEMMA of Box-Cox transformed trait (w/ thresholding and outlier/duplicate removal) with SNPs > 0.01 MAF	(1 of 4) PTHR33870:SF4 - GB	AT5G58880	FAMILY NOT NAMED; FAMILY NOT NAMED; GB|AAC35233.1|-RELATED; GB|AAC35233.1|-RELATED	No	55
total_basal_root_area_5w	Potri.009G119900	9	10058733	-0.455338	0.0992904	10056066	10057692	+	3'	1041	6.36e-06	3.06e-08	1.27e-07	GEMMA of Box-Cox transformed trait (w/o removing outliers/duplicates) with SNPs > 0.01 MAF	similar to expressed protein in Arabidopsis thaliana; [ ortholog of At4g34600,At2g16385,]	AT2G16385; AT4G34600	FAMILY NOT NAMED; SUBFAMILY NOT NAMED	No	25
area_total_growth_2w_5w	Potri.010G202000	10	19373632	-0.301704	0.0615387	19374528	19379926	+	5'	896	1.13e-06	2.05e-10	1.27e-07	GEMMA of Box-Cox transformed trait (w/o removing outliers/duplicates) with SNPs > 0.01 MAF	actin/actin-like family protein; similar to SP|P53946|Actin like-protein ARP5 {Saccharomyces {cerevisiae} ; [ ortholog of At3g12380,]	AT3G12380	The process of restoring DNA after damage. Genomes are subject to damage by chemical and physical agents in the environment (e.g. UV and ionizing radiations, chemical mutagens, fungal and bacterial toxins, etc.) and by free radicals or alkylating agents endogenously generated in metabolism. DNA is also damaged because of errors during its replication. A variety of different DNA repair pathways ha…	No	84	1
root_area_PC2	Potri.010G187500	10	18346047	0.709429	0.149666	18343056	18345622	-	5'	425	2.69e-06	9.23e-10	1.27e-07	GEMMA of Box-Cox transformed trait (w/ thresholding and outlier/duplicate removal) with SNPs > 0.01 MAF	(1 of 5) PTHR32285:SF10 - PROTEIN ESKIMO 1		Any process that results in a change in state or activity of a cell or an organism (in terms of movement, secretion, enzyme production, gene expression, etc.) as a result of a freezing stimulus, temperatures below 0 degrees Celsius.; Any process that results in a change in state or activity of a cell or an organism (in terms of movement, secretion, enzyme production, gene expression, etc.) as a r…	No	103	1	Bud set (McKown et al., 2014)
LRL_PC1	Potri.010G066000	10	9349871	-0.464726	0.0984597	9337251	9345955	-	5'	3916	2.73e-06	1.43e-09	1.27e-07	GEMMA of Box-Cox transformed trait (w/ removing outliers but not duplicates) with SNPs > 0.01 MAF	transducin family protein; WD-40 repeat family protein; similar to cell cycle control protein cwf8 (SP:O14011) (Schizosaccharomyces pombe (Fission yeast)); transducin family protein; WD-40 repeat family protein; similar to conta; [ co-ortholog (2of2) of A	AT1G04510; AT2G33340	Catalysis of the transfer of ubiquitin from one protein to another via the reaction X-Ub + Y --> Y-Ub + X, where both X-Ub and Y-Ub are covalent linkages.; Catalysis of the transfer of ubiquitin from one protein to another via the reaction X-Ub + Y --> Y-Ub + X, where both X-Ub and Y-Ub are covalent linkages.; Interacting selectively and non-covalently with any protein or protein complex (a compl…	No	84	2
LRL_PC2	Potri.010G067632	10	9446815	-0.300065	0.0630673	9442220	9443167	-	5'	3648	2.27e-06	1.87e-09	1.27e-07	GEMMA of RB-INV transformed trait (w/ removing outliers but not duplicates) with SNPs > 0.01 MAF				No	53	1
area_total_growth_2w_5w	Potri.010G172600	10	17356020	0.241464	0.0511104	17355982	17358522	+	Exonic	0	2.69e-06	3.06e-09	1.27e-07	GEMMA of Box-Cox transformed trait (w/o removing outliers/duplicates) with SNPs > 0.01 MAF	(1 of 2) PTHR11562//PTHR11562:SF52 - CATION EFFLUX PROTEIN/ ZINC TRANSPORTER // SUBFAMILY NOT NAMED		The directed movement of cations, atoms or small molecules with a net positive charge, into, out of or within a cell, or between cells, by means of some agent such as a transporter or pore.; The directed movement of cations, atoms or small molecules with a net positive charge, into, out of or within a cell, or between cells, by means of some agent such as a transporter or pore.; Enables the trans…	No	43	2
root_area_PC1	Potri.010G066000	10	9349863	-0.265462	0.0581302	9337251	9345955	-	5'	3908	5.63e-06	6.95e-09	1.27e-07	GEMMA of RB-INV transformed trait (w/ removing outliers but not duplicates) with SNPs > 0.01 MAF	transducin family protein; WD-40 repeat family protein; similar to cell cycle control protein cwf8 (SP:O14011) (Schizosaccharomyces pombe (Fission yeast)); transducin family protein; WD-40 repeat family protein; similar to conta; [ co-ortholog (2of2) of A	AT1G04510; AT2G33340	Catalysis of the transfer of ubiquitin from one protein to another via the reaction X-Ub + Y --> Y-Ub + X, where both X-Ub and Y-Ub are covalent linkages.; Catalysis of the transfer of ubiquitin from one protein to another via the reaction X-Ub + Y --> Y-Ub + X, where both X-Ub and Y-Ub are covalent linkages.; Interacting selectively and non-covalently with any protein or protein complex (a compl…	No	84
area_basal_growth_2w_5w	Potri.010G118000	10	13571927	-0.651768	0.142799	13568541	13570231	+	3'	1696	7.03e-06	7.31e-09	1.27e-07	GEMMA of Box-Cox transformed trait (w/o removing outliers/duplicates) with SNPs > 0.01 MAF	(1 of 12) PTHR14155:SF175 - E3 UBIQUITIN-PROTEIN LIGASE RHA2B-RELATED	AT1G15100	Interacting selectively and non-covalently with any protein or protein complex (a complex of two or more proteins that may include other nonprotein molecules).; Interacting selectively and non-covalently with zinc (Zn) ions.; Ring finger domain; Zinc finger RING-type profile; RING FINGER DOMAIN-CONTAINING; E3 UBIQUITIN-PROTEIN LIGASE RHA2B-RELATED; Ring finger; RING/U-box	No	79
total_root_area_5w	Potri.010G172600	10	17356020	0.23953	0.0522141	17355982	17358522	+	Exonic	0	5.13e-06	1.25e-08	1.27e-07	GEMMA of Box-Cox transformed trait (w/o removing outliers/duplicates) with SNPs > 0.01 MAF	(1 of 2) PTHR11562//PTHR11562:SF52 - CATION EFFLUX PROTEIN/ ZINC TRANSPORTER // SUBFAMILY NOT NAMED		The directed movement of cations, atoms or small molecules with a net positive charge, into, out of or within a cell, or between cells, by means of some agent such as a transporter or pore.; The directed movement of cations, atoms or small molecules with a net positive charge, into, out of or within a cell, or between cells, by means of some agent such as a transporter or pore.; Enables the trans…	No	39
total_basal_root_area_5w	Potri.010G141600	10	15313324	-0.509401	0.111614	15313785	15315919	-	3'	461	7.02e-06	1.52e-08	1.27e-07	GEMMA of Box-Cox transformed trait (w/o removing outliers/duplicates) with SNPs > 0.01 MAF	similar to class1 chitinase. [ORG:Pisum sativum]; [ ortholog of BAC81645,At3g16920,]	AT3G16920	Catalysis of the hydrolysis of (1->4)-beta linkages of N-acetyl-D-glucosamine (GlcNAc) polymers of chitin and chitodextrins.; The chemical reactions and pathways involving carbohydrates, any of a group of organic compounds based of the general formula Cx(H2O)y. Includes the formation of carbohydrate derivatives by the addition of a carbohydrate residue to another molecule.; The chemical reactions…	No	42
area_total_growth_2w_5w	Potri.011G106600	11	12987975	-0.38863	0.0807543	12972442	12982043	-	5'	5932	1.76e-06	3.81e-10	1.27e-07	GEMMA of Box-Cox transformed trait (w/o removing outliers/duplicates) with SNPs > 0.01 MAF	similar to expressed protein in Arabidopsis thaliana; similar to expressed protein in Arabidopsis thaliana; [ co-ortholog (2of3) of At1g53450, At3g14830, ]	AT1G53450; AT3G14830	FAMILY NOT NAMED; SUBFAMILY NOT NAMED	No	111
total_root_area_5w	Potri.011G106600	11	12987975	-0.39276	0.0823604	12972442	12982043	-	5'	5932	2.17e-06	6.37e-10	1.27e-07	GEMMA of Box-Cox transformed trait (w/o removing outliers/duplicates) with SNPs > 0.01 MAF	similar to expressed protein in Arabidopsis thaliana; similar to expressed protein in Arabidopsis thaliana; [ co-ortholog (2of3) of At1g53450, At3g14830, ]	AT1G53450; AT3G14830	FAMILY NOT NAMED; SUBFAMILY NOT NAMED	No	113
LRL_PC2	Potri.011G115700	11	14081571	0.124391	0.0260843	14090272	14093925	+	5'	8701	2.34e-06	7.91e-10	1.27e-07	GEMMA of Box-Cox transformed trait (w/ thresholding and outlier/duplicate removal) with SNPs > 0.01 MAF	(1 of 12) KOG3399 - Predicted Yippee-type zinc-binding protein	AT5G53940	The directed movement of proteins in a cell, including the movement of proteins between specific compartments or structures within a cell, such as organelles of a eukaryotic cell.; The directed movement of substances from the endoplasmic reticulum (ER) to the Golgi, mediated by COP II vesicles. Small COP II coated vesicles form from the ER and then fuse directly with the cis-Golgi. Larger structu…	No	87
longest_lateral_root_3w	Potri.012G081500	12	10814641	-1.04092	0.212689	10808588	10812888	-	5'	1753	1.22e-06	2.13e-10	1.27e-07	GEMMA of Box-Cox transformed trait (w/o removing outliers/duplicates) with SNPs > 0.01 MAF	(1 of 1) PTHR16112 - METHYL-CPG BINDING PROTEIN, DROSOPHILA		Non-specific serine/threonine protein kinase; Interacting selectively and non-covalently with a nucleotide, any compound consisting of a nucleoside that is esterified with (ortho)phosphate or an oligophosphate at any hydroxyl group on the ribose or deoxyribose.; PWWP domain; PWWP domain profile; METHYL-CPG BINDING PROTEIN, DROSOPHILA; domain with conserved PWWP motif; Tudor/PWWP/MBT	No	88	1
root_PC1	Potri.012G105700	12	12956158	-0.273192	0.0560373	12958895	12959860	-	3'	2737	1.28e-06	4.9e-10	1.27e-07	GEMMA of Box-Cox transformed trait (w/ removing outliers but not duplicates) with SNPs > 0.01 MAF	(1 of 6) 1.1.1.223 - Isopiperitenol dehydrogenase		Isopiperitenol dehydrogenase; Isopiperitenol dehydrogenase; Carveol dehydrogenase; Carveol dehydrogenase; Catalysis of the reaction: (2S,3S)-2,3-dihydroxy-2,3-dihydrobenzoate + NAD(+) = 2,3-dihydroxybenzoate + H(+) + NADH.; Catalysis of the reaction: (2S,3S)-2,3-dihydroxy-2,3-dihydrobenzoate + NAD(+) = 2,3-dihydroxybenzoate + H(+) + NADH.; The chemical reactions and pathways resulting in the form…	No	55
root_PC2	Potri.012G062900	12	7343506	0.293541	0.0613725	7354670	7356135	+	5'	11164	2.05e-06	2.32e-09	1.27e-07	GEMMA of Box-Cox transformed trait (w/ outliers and duplicates removed) with SNPs > 0.01 MAF			Ubiquitin-like; Ubiquitin-like	No	38
longest_lateral_root_3w	Potri.012G005100	12	433282	-0.343027	0.0745584	428272	430274	+	3'	3008	4.99e-06	2.8e-09	1.27e-07	GEMMA of Box-Cox transformed trait (w/o removing outliers/duplicates) with SNPs > 0.01 MAF	similar to expressed protein in Arabidopsis thaliana; similar to 11 transmembrane domain containing protein; [ co-ortholog (1of2) of At1g18000, At1g18010, ]	AT1G18000; AT1G18010	The component of a membrane consisting of the gene products and protein complexes having at least some part of their peptide sequence embedded in the hydrophobic region of the membrane.; The component of a membrane consisting of the gene products and protein complexes having at least some part of their peptide sequence embedded in the hydrophobic region of the membrane.; The process in which a so…	No	221
LRL_PC2	Potri.012G103300	12	12778240	0.0538913	0.0118825	12779172	12784120	+	5'	932	6.98e-06	1.19e-08	1.27e-07	GEMMA of Box-Cox transformed trait (w/ thresholding and outlier/duplicate removal) with SNPs > 0.01 MAF	(1 of 4) PTHR22883:SF80 - PROTEIN S-ACYLTRANSFERASE 5-RELATED		Protein S-acyltransferase; Protein S-acyltransferase; Interacting selectively and non-covalently with zinc (Zn) ions.; Interacting selectively and non-covalently with zinc (Zn) ions.; palmitoyltransferase ZDHHC9/14/18; palmitoyltransferase ZDHHC9/14/18; DHHC-type Zn-finger proteins; DHHC-type Zn-finger proteins; DHHC palmitoyltransferase; DHHC palmitoyltransferase; Zinc finger DHHC-type profile; …	No	63
root_PC2	Potri.012G062700	12	7248370	0.266952	0.0592094	7267794	7279690	-	3'	19424	7.48e-06	2.78e-08	1.27e-07	GEMMA of Box-Cox transformed trait (w/ outliers and duplicates removed) with SNPs > 0.01 MAF	(1 of 3) K03456 - serine/threonine-protein phosphatase 2A regulatory subunit A (PPP2R1)		The selective, non-covalent, often stoichiometric, interaction of a molecule with one or more specific sites on another molecule.; The selective, non-covalent, often stoichiometric, interaction of a molecule with one or more specific sites on another molecule.; Interacting selectively and non-covalently with any protein or protein complex (a complex of two or more proteins that may include other …	No	41
root_PC1	Potri.013G025900	13	1707994	0.390493	0.0796961	1714158	1716041	+	5'	6164	1.13e-06	2.9e-10	1.27e-07	GEMMA of Box-Cox transformed trait (w/ removing outliers but not duplicates) with SNPs > 0.01 MAF	(1 of 3) PTHR11969:SF26 - TRANSCRIPTION FACTOR BHLH99		The formation of a protein dimer, a macromolecular structure consists of two noncovalently associated identical or nonidentical subunits.; Helix-loop-helix DNA-binding domain; Myc-type, basic helix-loop-helix (bHLH) domain profile; MAX DIMERIZATION, MAD; TRANSCRIPTION FACTOR BHLH99; helix loop helix domain; HLH, helix-loop-helix DNA-binding domain; ACT-like	No	68
root_area_PC1	Potri.013G129100	13	14116725	0.266331	0.0578097	14116340	14124908	-	Intragenic, non-exonic	0	4.66e-06	8.14e-09	1.27e-07	GEMMA of RB-INV transformed trait (w/ removing outliers but not duplicates) with SNPs > 0.01 MAF	(1 of 79) PF01535//PF13041//PF14432 - PPR repeat (PPR) // PPR repeat family (PPR_2) // DYW family of nucleic acid deaminases (DYW_deaminase)	AT5G09950	Interacting selectively and non-covalently with any protein or protein complex (a complex of two or more proteins that may include other nonprotein molecules).; PPR repeat; PPR repeat family; DYW family of nucleic acid deaminases; Pentatricopeptide (PPR) repeat profile; FAMILY NOT NAMED; SUBFAMILY NOT NAMED; TPR-like; PPR: pentatricopeptide repeat domain	No	53	1
total_root_area_5w	Potri.014G102100	14	7986566	-0.340207	0.0697206	7986961	7988446	-	3'	395	1.26e-06	3.05e-10	1.27e-07	GEMMA of Box-Cox transformed trait (w/o removing outliers/duplicates) with SNPs > 0.01 MAF	similar to ATP synthase delta chain-related; weakly similar to Swiss-Prot:P32980 ATP synthase delta chain; similar to chloroplast precursor (Nicotiana tabacum); [ ortholog of At4g00895,]	AT4G00895	The transport of protons across a membrane to generate an electrochemical gradient (proton-motive force) that powers ATP synthesis.; The transport of protons across a membrane to generate an electrochemical gradient (proton-motive force) that powers ATP synthesis.; Catalysis of the transfer of protons from one side of a membrane to the other according to the reaction: ADP + H2O + phosphate + H+(i…	No	76
area_total_growth_2w_5w	Potri.014G102100	14	7986566	-0.331529	0.0688804	7986961	7988446	-	3'	395	1.75e-06	6.06e-10	1.27e-07	GEMMA of Box-Cox transformed trait (w/o removing outliers/duplicates) with SNPs > 0.01 MAF	similar to ATP synthase delta chain-related; weakly similar to Swiss-Prot:P32980 ATP synthase delta chain; similar to chloroplast precursor (Nicotiana tabacum); [ ortholog of At4g00895,]	AT4G00895	The transport of protons across a membrane to generate an electrochemical gradient (proton-motive force) that powers ATP synthesis.; The transport of protons across a membrane to generate an electrochemical gradient (proton-motive force) that powers ATP synthesis.; Catalysis of the transfer of protons from one side of a membrane to the other according to the reaction: ADP + H2O + phosphate + H+(i…	No	76
LRL_PC1	Potri.014G002700	14	342500	-0.814187	0.171876	338499	340654	+	3'	1846	2.51e-06	2.1e-09	1.27e-07	GEMMA of RB-INV transformed trait (w/ removing outliers but not duplicates) with SNPs > 0.01 MAF	(1 of 70) PF00069//PF08263//PF13855 - Protein kinase domain (Pkinase) // Leucine rich repeat N-terminal domain (LRRNT_2) // Leucine rich repeat (LRR_8)	AT1G50610; AT3G20190	Non-specific serine/threonine protein kinase; Non-specific serine/threonine protein kinase; Catalysis of the phosphorylation of an amino acid residue in a protein, usually according to the reaction: a protein + ATP = a phosphoprotein + ADP.; Catalysis of the phosphorylation of an amino acid residue in a protein, usually according to the reaction: a protein + ATP = a phosphoprotein + ADP.; Interac…	No	54
root_area_PC1	Potri.014G194800	14	18315518	-0.640563	0.132496	18318753	18326192	-	3'	3235	1.56e-06	2.68e-09	1.27e-07	GEMMA of Box-Cox transformed trait (w/ removing outliers but not duplicates) with SNPs > 0.01 MAF	(1 of 1) PTHR24106:SF146 - RNI-LIKE SUPERFAMILY PROTEIN	AT2G20210	Interacting selectively and non-covalently with any protein or protein complex (a complex of two or more proteins that may include other nonprotein molecules).; Interacting selectively and non-covalently with any protein or protein complex (a complex of two or more proteins that may include other nonprotein molecules).; LRR-containing protein; LRR-containing protein; Leucine Rich Repeat; Leucine …	No	29
area_total_growth_2w_5w	Potri.014G102700	14	8039088	-0.222846	0.0468375	8046079	8048293	-	3'	6991	2.29e-06	4.15e-09	1.27e-07	GEMMA of Box-Cox transformed trait (w/o removing outliers/duplicates) with SNPs > 0.01 MAF	similar to cytochrome P450 78A3p - soybean. [ORG:Glycine max]; [ co-ortholog (1of2) of At2g46660, AAB94592, T05946, At3g61880, O48927, ]	AT2G46660; AT3G61880	Flavonoid 3'-monooxygenase; Flavonoid 3'-monooxygenase; Catalysis of the incorporation of one atom from molecular oxygen into a compound and the reduction of the other atom of oxygen to water.; Catalysis of the incorporation of one atom from molecular oxygen into a compound and the reduction of the other atom of oxygen to water.; Interacting selectively and non-covalently with iron (Fe) ions.; In…	No	33		Bud break; Canopy duration; Leaf flush; Leaf mass per unit area in spring; Bud set (McKown et al., 2014)
root_PC2	Potri.014G031700	14	2641741	-0.287643	0.0632757	2637804	2640671	-	5'	1070	6.3e-06	7.88e-09	1.27e-07	GEMMA of Box-Cox transformed trait (w/ outliers and duplicates removed) with SNPs > 0.01 MAF	(1 of 143) PF02362 - B3 DNA binding domain (B3)		Any molecular function by which a gene product interacts selectively and non-covalently with DNA (deoxyribonucleic acid).; Any molecular function by which a gene product interacts selectively and non-covalently with DNA (deoxyribonucleic acid).; B3 DNA binding domain; B3 DNA binding domain; B3 DNA-binding domain profile; B3 DNA-binding domain profile; FAMILY NOT NAMED; FAMILY NOT NAMED; SUBFAMILY…	No	94	1
LRL_PC1	Potri.014G194800	14	18315518	-0.871435	0.185006	18318753	18326192	-	3'	3235	2.85e-06	8.05e-09	1.27e-07	GEMMA of Box-Cox transformed trait (w/ removing outliers but not duplicates) with SNPs > 0.01 MAF	(1 of 1) PTHR24106:SF146 - RNI-LIKE SUPERFAMILY PROTEIN	AT2G20210	Interacting selectively and non-covalently with any protein or protein complex (a complex of two or more proteins that may include other nonprotein molecules).; Interacting selectively and non-covalently with any protein or protein complex (a complex of two or more proteins that may include other nonprotein molecules).; LRR-containing protein; LRR-containing protein; Leucine Rich Repeat; Leucine …	No	29
LRL_PC2	Potri.014G097800	14	7636363	0.0983964	0.021685	7641083	7648658	+	5'	4720	6.91e-06	8.4e-09	1.27e-07	GEMMA of Box-Cox transformed trait (w/ thresholding and outlier/duplicate removal) with SNPs > 0.01 MAF	similar to expressed protein in Arabidopsis thaliana; [ co-ortholog (2of2) of At2g46420, At3g61700, ]		Angiotensin-converting enzyme 2; Plant protein 1589 of unknown function (A_thal_3526); FAMILY NOT NAMED; SUBFAMILY NOT NAMED; A_thal_3526: uncharacterized plant-specific domain TIGR01589	No	98
root_area_PC1	Potri.014G002700	14	342500	-0.768684	0.172014	338499	340654	+	3'	1846	8.85e-06	2.98e-08	1.27e-07	GEMMA of RB-INV transformed trait (w/ removing outliers but not duplicates) with SNPs > 0.01 MAF	(1 of 70) PF00069//PF08263//PF13855 - Protein kinase domain (Pkinase) // Leucine rich repeat N-terminal domain (LRRNT_2) // Leucine rich repeat (LRR_8)	AT1G50610; AT3G20190	Non-specific serine/threonine protein kinase; Non-specific serine/threonine protein kinase; Catalysis of the phosphorylation of an amino acid residue in a protein, usually according to the reaction: a protein + ATP = a phosphoprotein + ADP.; Catalysis of the phosphorylation of an amino acid residue in a protein, usually according to the reaction: a protein + ATP = a phosphoprotein + ADP.; Interac…	No	53
root_area_PC1	Potri.014G086200	14	6789428	-0.311461	0.0701128	6785838	6788156	-	5'	1272	9.98e-06	3.18e-08	1.27e-07	GEMMA of RB-INV transformed trait (w/ removing outliers but not duplicates) with SNPs > 0.01 MAF		AT2G46000	FAMILY NOT NAMED; SUBFAMILY NOT NAMED	No	60
area_total_growth_2w_5w	Potri.014G081600	14	6498200	-0.238967	0.0532506	6495732	6498811	+	Intragenic, non-exonic	0	8.18e-06	8.49e-08	1.27e-07	GEMMA of Box-Cox transformed trait (w/o removing outliers/duplicates) with SNPs > 0.01 MAF	(1 of 1) PTHR12203:SF28 - DOWNSTREAM TARGET OF AGL15 2	AT2G45830; AT3G61270	Protein xylosyltransferase; Protein xylosyltransferase; Glycosyl transferase family 90; Glycosyl transferase family 90; KDEL LYS-ASP-GLU-LEU CONTAINING - RELATED; KDEL LYS-ASP-GLU-LEU CONTAINING - RELATED; DOWNSTREAM TARGET OF AGL15 2; DOWNSTREAM TARGET OF AGL15 2; Putative lipopolysaccharide-modifying enzyme.; Putative lipopolysaccharide-modifying enzyme.	No	20
root_area_PC1	Potri.015G034150	15	2914253	0.399712	0.0799382	2910719	2911325	+	3'	2928	6.85e-07	6.47e-11	1.27e-07	GEMMA of RB-INV transformed trait (w/ removing outliers but not duplicates) with SNPs > 0.01 MAF				No	90
area_basal_growth_2w_5w	Potri.015G013000	15	853930	0.491685	0.0986559	849511	852821	+	3'	1109	9.97e-07	1.33e-10	1.27e-07	GEMMA of Box-Cox transformed trait (w/o removing outliers/duplicates) with SNPs > 0.01 MAF	(1 of 6) PTHR10315:SF34 - E3 UBIQUITIN-PROTEIN LIGASE SINAT3-RELATED	AT4G27880	Transferred entry: 2.3.2.23, 2.3.2.27 and 6.2.1.45; Transferred entry: 2.3.2.23, 2.3.2.27 and 6.2.1.45; Catalysis of the transfer of ubiquitin from one protein to another via the reaction X-Ub + Y --> Y-Ub + X, where both X-Ub and Y-Ub are covalent linkages.; Interacting selectively and non-covalently with any protein or protein complex (a complex of two or more proteins that may include other no…	No	64
LRL_PC1	Potri.015G034150	15	2914253	0.652857	0.133622	2910719	2911325	+	3'	2928	1.21e-06	2.29e-10	1.27e-07	GEMMA of Box-Cox transformed trait (w/ removing outliers but not duplicates) with SNPs > 0.01 MAF				No	90
LRL_PC2	Potri.015G093800	15	11520812	0.0558575	0.011833	11521630	11522255	+	5'	818	2.95e-06	1.26e-09	1.27e-07	GEMMA of Box-Cox transformed trait (w/ thresholding and outlier/duplicate removal) with SNPs > 0.01 MAF	(1 of 2) PTHR10891//PTHR10891:SF590 - EF-HAND CALCIUM-BINDING DOMAIN CONTAINING PROTEIN // SUBFAMILY NOT NAMED	AT1G76640; AT1G76650	Interacting selectively and non-covalently with calcium ions (Ca2+).; Interacting selectively and non-covalently with calcium ions (Ca2+).; calcium-binding protein CML; calcium-binding protein CML; Calmodulin and related proteins (EF-Hand superfamily); Calmodulin and related proteins (EF-Hand superfamily); EF-hand domain pair; EF-hand domain pair; EF-hand calcium-binding domain profile; EF-hand c…	No	91
total_basal_root_area_5w	Potri.015G013000	15	853930	0.4694	0.0990161	849511	852821	+	3'	1109	3.14e-06	1.61e-09	1.27e-07	GEMMA of Box-Cox transformed trait (w/o removing outliers/duplicates) with SNPs > 0.01 MAF	(1 of 6) PTHR10315:SF34 - E3 UBIQUITIN-PROTEIN LIGASE SINAT3-RELATED	AT4G27880	Transferred entry: 2.3.2.23, 2.3.2.27 and 6.2.1.45; Transferred entry: 2.3.2.23, 2.3.2.27 and 6.2.1.45; Catalysis of the transfer of ubiquitin from one protein to another via the reaction X-Ub + Y --> Y-Ub + X, where both X-Ub and Y-Ub are covalent linkages.; Interacting selectively and non-covalently with any protein or protein complex (a complex of two or more proteins that may include other no…	No	64
longest_lateral_root_3w	Potri.015G026500	15	2070134	-0.377118	0.0797379	2062698	2064393	+	3'	5741	2.72e-06	2.07e-09	1.27e-07	GEMMA of Box-Cox transformed trait (w/o removing outliers/duplicates) with SNPs > 0.01 MAF	(1 of 6) PTHR31828:SF1 - PHOSPHOLIPASE A1-IIALPHA-RELATED		Phospholipase A(1); Phospholipase A(1); The chemical reactions and pathways involving lipids, compounds soluble in an organic solvent but not, or sparingly, in an aqueous solvent. Includes fatty acids; neutral fats, other fatty-acid esters, and soaps; long-chain (fatty) alcohols and waxes; sphingoids and other long-chain bases; glycolipids, phospholipids and sphingolipids; and carotenes, polypren…	No	55		Projected shoot area, shoot surface area, root volume, total root number (Sun et al., 2019)
longest_lateral_root_3w	Potri.015G035400	15	3064581	0.464023	0.100291	3062652	3063177	+	3'	1404	4.42e-06	4.01e-09	1.27e-07	GEMMA of Box-Cox transformed trait (w/o removing outliers/duplicates) with SNPs > 0.01 MAF	(1 of 3) PTHR12701:SF12 - GB		The irregular network of unit membranes, visible only by electron microscopy, that occurs in the cytoplasm of many eukaryotic cells. The membranes form a complex meshwork of tubular channels, which are often expanded into slitlike cavities called cisternae. The ER takes two forms, rough (or granular), with ribosomes adhering to the outer surface, and smooth (with no ribosomes attached).; The irre…	No	75
area_total_growth_2w_5w	Potri.015G033200	15	2709499	0.370953	0.0830165	2720536	2727315	-	3'	11037	8.93e-06	2.18e-08	1.27e-07	GEMMA of Box-Cox transformed trait (w/o removing outliers/duplicates) with SNPs > 0.01 MAF	similar to expressed protein in Arabidopsis thaliana; similar to expressed protein in Arabidopsis thaliana; [ ortholog of At1g73470,]	AT1G73470	FAMILY NOT NAMED; FAMILY NOT NAMED; SUBFAMILY NOT NAMED; SUBFAMILY NOT NAMED	No	73
root_area_PC1	Potri.016G129200	16	13202729	0.336149	0.0722902	13203699	13204662	-	3'	970	3.81e-06	2.31e-09	1.27e-07	GEMMA of RB-INV transformed trait (w/ removing outliers but not duplicates) with SNPs > 0.01 MAF			FAMILY NOT NAMED; FAMILY NOT NAMED	No	107
LRL_PC1	Potri.016G098500	16	9592898	-0.747871	0.161799	9587784	9590075	-	5'	2823	4.34e-06	3.3e-09	1.27e-07	GEMMA of Box-Cox transformed trait (w/ removing outliers but not duplicates) with SNPs > 0.01 MAF	SOUL heme-binding family protein; weakly similar to heme-binding protein (Homo sapiens) GI:4886908; [ ortholog of At3g10130,]	AT3G10130	SOUL heme-binding protein; HEME-BINDING PROTEIN-RELATED; SUBFAMILY NOT NAMED; Probable bacterial effector-binding domain	No	104	2	Maximum root length (Sun et al., 2019)
total_basal_root_area_5w	Potri.016G061500	16	4291893	0.613746	0.132374	4289969	4303274	-	Exonic	0	5.06e-06	3.9e-09	1.27e-07	GEMMA of Box-Cox transformed trait (w/o removing outliers/duplicates) with SNPs > 0.01 MAF	(1 of 1) PF00560//PF05498//PF07714//PF11721 - Leucine Rich Repeat (LRR_1) // Rapid ALkalinization Factor (RALF) (RALF) // Protein tyrosine kinase (Pkinase_Tyr) // Di-glucose binding within endoplasmic reticulum (Malectin)		Non-specific serine/threonine protein kinase; Catalysis of the phosphorylation of an amino acid residue in a protein, usually according to the reaction: a protein + ATP = a phosphoprotein + ADP.; Interacting selectively and non-covalently with any protein or protein complex (a complex of two or more proteins that may include other nonprotein molecules).; Interacting selectively and non-covalently…	No	77	1
LRL_PC1	Potri.016G021200	16	1161983	0.726355	0.159119	1162862	1164742	-	3'	879	5.68e-06	7.83e-09	1.27e-07	GEMMA of RB-INV transformed trait (w/ removing outliers but not duplicates) with SNPs > 0.01 MAF	(1 of 51) 2.4.1.324 - 7-deoxyloganetin glucosyltransferase / UGT85A24		7-deoxyloganetin glucosyltransferase; 7-deoxyloganetin glucosyltransferase; The chemical reactions and pathways, including anabolism and catabolism, by which living organisms transform chemical substances. Metabolic processes typically transform small molecules, but also include macromolecular processes such as DNA repair and replication, and protein synthesis and degradation.; The chemical react…	No	76
root_area_PC1	Potri.016G098500	16	9592898	-0.515227	0.114467	9587784	9590075	-	5'	2823	7.63e-06	1.18e-08	1.27e-07	GEMMA of Box-Cox transformed trait (w/ removing outliers but not duplicates) with SNPs > 0.01 MAF	SOUL heme-binding family protein; weakly similar to heme-binding protein (Homo sapiens) GI:4886908; [ ortholog of At3g10130,]	AT3G10130	SOUL heme-binding protein; HEME-BINDING PROTEIN-RELATED; SUBFAMILY NOT NAMED; Probable bacterial effector-binding domain	No	104		Maximum root length (Sun et al., 2019)
longest_lateral_root_3w	Potri.017G082701	17	9839123	-0.337903	0.0593679	9830787	9831756	+	3'	7367	1.84e-08	1.58e-13	1.27e-07	GEMMA of Box-Cox transformed trait (w/o removing outliers/duplicates) with SNPs > 0.01 MAF				No	44
longest_lateral_root_3w	Potri.017G063700	17	6036572	-0.84799	0.180293	6038504	6040782	-	3'	1932	3.08e-06	3.42e-09	1.27e-07	GEMMA of Box-Cox transformed trait (w/o removing outliers/duplicates) with SNPs > 0.01 MAF	(1 of 4) PTHR10910//PTHR10910:SF109 - EUKARYOTE SPECIFIC DSRNA BINDING PROTEIN // SUBFAMILY NOT NAMED	AT3G26932; AT5G41070	Double-stranded RNA binding motif; Double-stranded RNA binding motif; Double stranded RNA-binding domain (dsRBD) profile; Double stranded RNA-binding domain (dsRBD) profile; EUKARYOTE SPECIFIC DSRNA BINDING PROTEIN; EUKARYOTE SPECIFIC DSRNA BINDING PROTEIN; SUBFAMILY NOT NAMED; SUBFAMILY NOT NAMED; Double-stranded RNA binding motif; Double-stranded RNA binding motif; dsRNA-binding domain-like; ds…	No	48
root_PC2	Potri.018G048000	18	4559988	-0.35911	0.0728182	4560102	4560759	-	3'	114	9.89e-07	2.02e-10	1.27e-07	GEMMA of Box-Cox transformed trait (w/ outliers and duplicates removed) with SNPs > 0.01 MAF	similar to MADS-box protein (AGL33); [ ortholog of At2g26320,]	AT2G26320	Any molecular function by which a gene product interacts selectively and non-covalently with DNA (deoxyribonucleic acid).; Any molecular function by which a gene product interacts selectively and non-covalently with DNA (deoxyribonucleic acid).; The formation of a protein dimer, a macromolecular structure consists of two noncovalently associated identical or nonidentical subunits.; The formation …	No	67
root_area_PC2	Potri.018G083850	18	11101153	0.251353	0.0520729	11103942	11105884	-	3'	2789	1.62e-06	5.12e-10	1.27e-07	GEMMA of RB-INV transformed trait (w/ removing outliers but not duplicates) with SNPs > 0.01 MAF				No	75
LRL_PC2	Potri.018G058600	18	6247724	0.278885	0.0587055	6239683	6242405	+	3'	5319	2.35e-06	3.03e-09	1.27e-07	GEMMA of RB-INV transformed trait (w/ removing outliers but not duplicates) with SNPs > 0.01 MAF	(1 of 14) KOG1595 - CCCH-type Zn-finger protein	AT2G19810; AT4G29190	Interacting selectively and non-covalently with any metal ion.; Interacting selectively and non-covalently with any metal ion.; CCCH-type Zn-finger protein; CCCH-type Zn-finger protein; Zinc finger C-x8-C-x5-C-x3-H type (and similar); Zinc finger C-x8-C-x5-C-x3-H type (and similar); Zinc finger C3H1-type profile; Zinc finger C3H1-type profile; UNCHARACTERIZED; UNCHARACTERIZED; zinc finger; zinc f…	No	41
LRL_PC2	Potri.018G083850	18	11101153	0.240338	0.0517504	11103942	11105884	-	3'	2789	3.91e-06	3.39e-09	1.27e-07	GEMMA of RB-INV transformed trait (w/ removing outliers but not duplicates) with SNPs > 0.01 MAF				No	75
LRL_PC1	Potri.019G099600	19	12945528	0.311804	0.0564768	12941482	12942788	-	5'	2740	4.39e-08	1.66e-13	1.27e-07	GEMMA of RB-INV transformed trait (w/ removing outliers but not duplicates) with SNPs > 0.01 MAF	similar to expressed protein in Arabidopsis thaliana; [ co-ortholog (2of2) of At2g20670, At4g32480, ]	AT2G20670; AT4G32480	PDDEXK-like family of unknown function; PDDEXK-like family of unknown function; FAMILY NOT NAMED; FAMILY NOT NAMED; SUBFAMILY NOT NAMED; SUBFAMILY NOT NAMED; A_thal_3542: uncharacterized plant-specific domain TIGR01615; A_thal_3542: uncharacterized plant-specific domain TIGR01615	No	87
area_basal_growth_2w_5w	Potri.019G057300	19	8887648	-1.53982	0.318712	8881267	8884512	-	5'	3136	2.06e-06	2.39e-10	1.27e-07	GEMMA of Box-Cox transformed trait (w/o removing outliers/duplicates) with SNPs > 0.01 MAF	similar to Superoxide dismutase [Mn]; similar to mitochondrial precursor (EC 1.15.1.1).; [ ortholog of At3g10920,]	AT3G10920	Superoxide dismutase; Superoxide dismutase; Catalysis of the reaction: 2 superoxide + 2 H+ = O2 + hydrogen peroxide.; Catalysis of the reaction: 2 superoxide + 2 H+ = O2 + hydrogen peroxide.; The chemical reactions and pathways involving superoxide, the superoxide anion O2- (superoxide free radical), or any compound containing this species.; The chemical reactions and pathways involving superoxid…	No	146	2
total_basal_root_area_5w	Potri.019G057300	19	8887648	-1.53823	0.319299	8881267	8884512	-	5'	3136	2.19e-06	2.73e-10	1.27e-07	GEMMA of Box-Cox transformed trait (w/o removing outliers/duplicates) with SNPs > 0.01 MAF	similar to Superoxide dismutase [Mn]; similar to mitochondrial precursor (EC 1.15.1.1).; [ ortholog of At3g10920,]	AT3G10920	Superoxide dismutase; Superoxide dismutase; Catalysis of the reaction: 2 superoxide + 2 H+ = O2 + hydrogen peroxide.; Catalysis of the reaction: 2 superoxide + 2 H+ = O2 + hydrogen peroxide.; The chemical reactions and pathways involving superoxide, the superoxide anion O2- (superoxide free radical), or any compound containing this species.; The chemical reactions and pathways involving superoxid…	No	146	2
longest_lateral_root_3w	Potri.019G044600	19	5291993	-0.249963	0.0503506	5293008	5296351	+	5'	1015	8.64e-07	4.17e-10	1.27e-07	GEMMA of Box-Cox transformed trait (w/o removing outliers/duplicates) with SNPs > 0.01 MAF	exostosin family protein; [ co-ortholog (2of4) of At3g45400, ]	AT3G45400	Xylogalacturonan beta-1,3-xylosyltransferase; Acetylglucosaminyltransferase EXT1/exostosin 1; Exostosin family; EXOSTOSIN HEPARAN SULFATE GLYCOSYLTRANSFERASE -RELATED; EXOSTOSIN FAMILY PROTEIN	No	38
root_PC2	Potri.019G067300	19	10018677	-1.30335	0.268336	10011999	10016353	+	3'	2324	1.43e-06	8.01e-10	1.27e-07	GEMMA of Box-Cox transformed trait (w/ outliers and duplicates removed) with SNPs > 0.01 MAF	(1 of 1) PTHR11214:SF125 - BETA-1,3-GALACTOSYLTRANSFERASE 8-RELATED	AT1G33430	Galactosylxylosylprotein 3-beta-galactosyltransferase; Galactosylxylosylprotein 3-beta-galactosyltransferase; A protein modification process that results in the addition of a carbohydrate or carbohydrate derivative unit to a protein amino acid, e.g. the addition of glycan chains to proteins.; A protein modification process that results in the addition of a carbohydrate or carbohydrate derivative …	No	49		Leaf area, leaf dry weight, leaf length, lead width (multi-trait model; Chhetri et al., 2020)
root_area_PC2	Potri.019G091900	19	12277473	-0.1661	0.0357433	12270791	12275874	-	5'	1599	4.16e-06	4.26e-09	1.27e-07	GEMMA of Box-Cox transformed trait (w/ thresholding and outlier/duplicate removal) with SNPs > 0.01 MAF	bZIP transcription factor family protein; bZIP transcription factor family protein; [ co-ortholog (2of2) of At2g42380, At3g58120, ]	AT2G42380; AT3G58120	Interacting selectively and non-covalently with a specific DNA sequence in order to modulate transcription. The transcription factor may or may not also interact selectively with a protein or macromolecular complex.; Any process that modulates the frequency, rate or extent of cellular DNA-templated transcription.; Interacting selectively and non-covalently with DNA of a specific nucleotide compos…	No	65	2
